# Supplementary material for: LMAP: Lightweight Multigene Analyses in PAML
Source: BMC Bioinformatics. 2016 Sep 6;17(1):354. doi: 10.1186/s12859-016-1204-5 (PMC5011788; doi:10.1186/s12859-016-1204-5)
Supplement: Additional file 3: — Resulting tables from LMAP execution of the included mitochondrial protein-coding genes dataset. Table S1. imap.pl results file from BM. Table S2. imap.pl results file from BSM. Table S3. imap.pl results file from CM. Table S4. imap.pl results file from SM. (XLSX 247 kb) [file 12859_2016_1204_MOESM3_ESM.xlsx]

## Sheet: Table S1 - imap.pl BM results
File	Model	np	treeLength	kappa	omegas	lnl
ExampleDatasetResults/BranchModels/0.0/2WA/M0/ATP6/R	M0	39	10.2826	6.30549	0.07387	-5603.96
ExampleDatasetResults/BranchModels/0.0/2WA/M0/ATP8/R	M0	39	11.1424	8.22504	0.17981	-1425.26
ExampleDatasetResults/BranchModels/0.0/2WA/M0/COX1/R	M0	39	11.3662	7.92002	0.01245	-9666.59
ExampleDatasetResults/BranchModels/0.0/2WA/M0/COX2/R	M0	39	9.4945	7.18295	0.03314	-4575.31
ExampleDatasetResults/BranchModels/0.0/2WA/M0/COX3/R	M0	39	9.75202	6.53289	0.02734	-5232.68
ExampleDatasetResults/BranchModels/0.0/2WA/M0/CYTB/R	M0	39	10.5248	6.16017	0.03859	-8392.4
ExampleDatasetResults/BranchModels/0.0/2WA/M0/ND1/R	M0	39	12.0795	5.80582	0.04777	-7700.12
ExampleDatasetResults/BranchModels/0.0/2WA/M0/ND2/R	M0	39	11.987	5.81919	0.06836	-8818.08
ExampleDatasetResults/BranchModels/0.0/2WA/M0/ND3/R	M0	39	11.7432	5.37862	0.11107	-3230.55
ExampleDatasetResults/BranchModels/0.0/2WA/M0/ND4/R	M0	39	12.2166	6.35746	0.05042	-11049.8
ExampleDatasetResults/BranchModels/0.0/2WA/M0/ND4L/R	M0	39	12.8789	6.23749	0.06319	-2420.55
ExampleDatasetResults/BranchModels/0.0/2WA/M0/ND5/R	M0	39	11.7469	5.887	0.05826	-14434
ExampleDatasetResults/BranchModels/0.0/2WA/M0/TMConc2/R	M0	39	10.0517	5.73793	0.05329	-84188.3
ExampleDatasetResults/BranchModels/0.0/2WA/TrC/ATP6/R	TrC	40	10.7648	6.62693	w0 = 0.12608;w1 = 0.06455;w2 = 1.00000	-5692.73
ExampleDatasetResults/BranchModels/0.0/2WA/TrC/ATP8/R	TrC	40	11.3126	8.47987	w0 = 0.05357;w1 = 0.17376;w2 = 1.00000	-1431.04
ExampleDatasetResults/BranchModels/0.0/2WA/TrC/COX1/R	TrC	40	12.794	8.52619	w0 = 0.00757;w1 = 0.01015;w2 = 1.00000	-9869.15
ExampleDatasetResults/BranchModels/0.0/2WA/TrC/COX2/R	TrC	40	11.3672	8.2719	w0 = 0.11316;w1 = 0.02472;w2 = 1.00000	-4642.02
ExampleDatasetResults/BranchModels/0.0/2WA/TrC/COX3/R	TrC	40	10.9458	7.17885	w0 = 0.01529;w1 = 0.02271;w2 = 1.00000	-5333.29
ExampleDatasetResults/BranchModels/0.0/2WA/TrC/CYTB/R	TrC	40	12.126	6.87817	w0 = 0.04245;w1 = 0.03048;w2 = 1.00000	-8518.55
ExampleDatasetResults/BranchModels/0.0/2WA/TrC/ND1/R	TrC	40	13.4657	6.10179	w0 = 0.03220;w1 = 0.03779;w2 = 1.00000	-7782.61
ExampleDatasetResults/BranchModels/0.0/2WA/TrC/ND2/R	TrC	40	13.2218	6.16102	w0 = 0.07924;w1 = 0.05630;w2 = 1.00000	-8925.89
ExampleDatasetResults/BranchModels/0.0/2WA/TrC/ND3/R	TrC	40	12.7346	5.79	w0 = 0.08429;w1 = 0.08887;w2 = 1.00000	-3264.29
ExampleDatasetResults/BranchModels/0.0/2WA/TrC/ND4/R	TrC	40	13.4786	6.78163	w0 = 0.06578;w1 = 0.04207;w2 = 1.00000	-11229.9
ExampleDatasetResults/BranchModels/0.0/2WA/TrC/ND4L/R	TrC	40	13.8628	6.525	w0 = 0.09822;w1 = 0.05133;w2 = 1.00000	-2447.65
ExampleDatasetResults/BranchModels/0.0/2WA/TrC/ND5/R	TrC	40	12.7081	6.1904	w0 = 0.10148;w1 = 0.04860;w2 = 1.00000	-14651
ExampleDatasetResults/BranchModels/0.0/2WA/TrC/TMConc2/R	TrC	40	11.0519	6.16961	w0 = 0.06042;w1 = 0.04408;w2 = 1.00000	-85415.1
ExampleDatasetResults/BranchModels/0.0/2WA/TrU/ATP6/R	TrU	41	10.3648	6.34529	w0 = 0.15118;w1 = 0.07237;w2 = 0.06920	-5602.37
ExampleDatasetResults/BranchModels/0.0/2WA/TrU/ATP8/R	TrU	41	11.0958	8.21864	w0 = 0.06494;w1 = 0.18189;w2 = 0.19684	-1424.85
ExampleDatasetResults/BranchModels/0.0/2WA/TrU/COX1/R	TrU	41	11.4671	7.95452	w0 = 0.01094;w1 = 0.01206;w2 = 0.01572	-9666.15
ExampleDatasetResults/BranchModels/0.0/2WA/TrU/COX2/R	TrU	41	9.6635	0.00011	w0 = 0.00011;w1 = 0.00011;w2 = 0.00011	-10213.7
ExampleDatasetResults/BranchModels/0.0/2WA/TrU/COX3/R	TrU	41	9.86048	6.58158	w0 = 0.01943;w1 = 0.02654;w2 = 0.03393	-5232.2
ExampleDatasetResults/BranchModels/0.0/2WA/TrU/CYTB/R	TrU	41	10.724	6.24215	w0 = 0.07148;w1 = 0.03673;w2 = 0.04386	-8390.83
ExampleDatasetResults/BranchModels/0.0/2WA/TrU/ND1/R	TrU	41	12.4495	5.88808	w0 = 0.04231;w1 = 0.04343;w2 = 0.07814	-7695.61
ExampleDatasetResults/BranchModels/0.0/2WA/TrU/ND2/R	TrU	41	12.1973	5.85861	w0 = 0.09337;w1 = 0.06514;w2 = 0.08160	-8816.93
ExampleDatasetResults/BranchModels/0.0/2WA/TrU/ND3/R	TrU	41	11.8733	5.42367	w0 = 0.25728;w1 = 0.10598;w2 = 0.12780	-3229.96
ExampleDatasetResults/BranchModels/0.0/2WA/TrU/ND4/R	TrU	41	12.3597	6.39663	w0 = 0.09100;w1 = 0.04904;w2 = 0.05217	-11048.4
ExampleDatasetResults/BranchModels/0.0/2WA/TrU/ND4L/R	TrU	41	13.3835	6.3363	w0 = 0.11355;w1 = 0.05646;w2 = 0.09758	-2418.94
ExampleDatasetResults/BranchModels/0.0/2WA/TrU/ND5/R	TrU	41	11.9535	5.9425	w0 = 0.12712;w1 = 0.05535;w2 = 0.06408	-14429.3
ExampleDatasetResults/BranchModels/0.0/2WA/TrU/TMConc2/R	TrU	41	10.1626	5.77901	w0 = 0.08084;w1 = 0.05139;w2 = 0.06017	-84179.6
ExampleDatasetResults/BranchModels/0.0/AH/M0/ATP6/R	M0	39	10.2826	6.30549	0.07387	-5603.96
ExampleDatasetResults/BranchModels/0.0/AH/M0/ATP8/R	M0	39	11.1424	8.22504	0.17981	-1425.26
ExampleDatasetResults/BranchModels/0.0/AH/M0/COX1/R	M0	39	11.3662	7.92002	0.01245	-9666.59
ExampleDatasetResults/BranchModels/0.0/AH/M0/COX2/R	M0	39	9.4945	7.18295	0.03314	-4575.31
ExampleDatasetResults/BranchModels/0.0/AH/M0/COX3/R	M0	39	9.75202	6.53289	0.02734	-5232.68
ExampleDatasetResults/BranchModels/0.0/AH/M0/CYTB/R	M0	39	10.5248	6.16017	0.03859	-8392.4
ExampleDatasetResults/BranchModels/0.0/AH/M0/ND1/R	M0	39	12.0795	5.80582	0.04777	-7700.12
ExampleDatasetResults/BranchModels/0.0/AH/M0/ND2/R	M0	39	11.987	5.81919	0.06836	-8818.08
ExampleDatasetResults/BranchModels/0.0/AH/M0/ND3/R	M0	39	11.7432	5.37862	0.11107	-3230.55
ExampleDatasetResults/BranchModels/0.0/AH/M0/ND4/R	M0	39	12.2166	6.35746	0.05042	-11049.8
ExampleDatasetResults/BranchModels/0.0/AH/M0/ND4L/R	M0	39	12.8789	6.23749	0.06319	-2420.55
ExampleDatasetResults/BranchModels/0.0/AH/M0/ND5/R	M0	39	11.7469	5.887	0.05826	-14434
ExampleDatasetResults/BranchModels/0.0/AH/M0/TMConc2/R	M0	39	10.0517	5.73793	0.05329	-84188.3
ExampleDatasetResults/BranchModels/0.0/AH/TrC/ATP6/R	TrC	40	8.81581	5.9696	w0 = 0.84430;w1 = 0.07495;w2 = 1.00000	-5893.34
ExampleDatasetResults/BranchModels/0.0/AH/TrC/ATP8/R	TrC	40	9.94824	8.92424	w0 = 0.84430;w1 = 0.16944;w2 = 1.00000	-1453.37
ExampleDatasetResults/BranchModels/0.0/AH/TrC/COX1/R	TrC	40	8.90166	6.94871	w0 = 0.84430;w1 = 0.01512;w2 = 1.00000	-10811
ExampleDatasetResults/BranchModels/0.0/AH/TrC/COX2/R	TrC	40	7.22239	7.22637	w0 = 0.84430;w1 = 0.04484;w2 = 1.00000	-5004.43
ExampleDatasetResults/BranchModels/0.0/AH/TrC/COX3/R	TrC	40	7.50344	5.68059	w0 = 0.84430;w1 = 0.02836;w2 = 1.00000	-5692.71
ExampleDatasetResults/BranchModels/0.0/AH/TrC/CYTB/R	TrC	40	7.79621	5.30927	w0 = 0.84430;w1 = 0.04185;w2 = 1.00000	-8996.1
ExampleDatasetResults/BranchModels/0.0/AH/TrC/ND1/R	TrC	40	9.24442	5.01082	w0 = 0.84430;w1 = 0.05155;w2 = 1.00000	-8198.96
ExampleDatasetResults/BranchModels/0.0/AH/TrC/ND2/R	TrC	40	9.47907	5.3952	w0 = 0.84430;w1 = 0.07048;w2 = 1.00000	-9236.97
ExampleDatasetResults/BranchModels/0.0/AH/TrC/ND3/R	TrC	40	10.0058	5.14624	w0 = 0.84430;w1 = 0.12958;w2 = 1.00000	-3363.55
ExampleDatasetResults/BranchModels/0.0/AH/TrC/ND4/R	TrC	40	9.47235	5.63393	w0 = 0.84430;w1 = 0.05417;w2 = 1.00000	-11688.4
ExampleDatasetResults/BranchModels/0.0/AH/TrC/ND4L/R	TrC	40	9.72921	5.62602	w0 = 0.84430;w1 = 0.06156;w2 = 1.00000	-2532.19
ExampleDatasetResults/BranchModels/0.0/AH/TrC/ND5/R	TrC	40	8.47902	5.25194	w0 = 0.84430;w1 = 0.06684;w2 = 1.00000	-15343.4
ExampleDatasetResults/BranchModels/0.0/AH/TrC/TMConc2/R	TrC	40	8.12553	5.32892	w0 = 0.84430;w1 = 0.05381;w2 = 1.00000	-89491.7
ExampleDatasetResults/BranchModels/0.0/AH/TrU/ATP6/R	TrU	41	10.511	6.4294	w0 = 0.00011;w1 = 0.08632;w2 = 0.05682	-5600.64
ExampleDatasetResults/BranchModels/0.0/AH/TrU/ATP8/R	TrU	41	11.0921	8.21045	w0 = 0.00011;w1 = 0.17627;w2 = 0.18561	-1425.24
ExampleDatasetResults/BranchModels/0.0/AH/TrU/COX1/R	TrU	41	11.7193	8.22521	w0 = 0.00011;w1 = 0.01859;w2 = 0.00573	-9648.66
ExampleDatasetResults/BranchModels/0.0/AH/TrU/COX2/R	TrU	41	10.3476	7.39716	w0 = 0.00011;w1 = 0.05004;w2 = 0.01324	-4556.11
ExampleDatasetResults/BranchModels/0.0/AH/TrU/COX3/R	TrU	41	9.98163	6.65782	w0 = 0.00011;w1 = 0.03298;w2 = 0.02022	-5229.7
ExampleDatasetResults/BranchModels/0.0/AH/TrU/CYTB/R	TrU	41	11.1927	6.36736	w0 = 0.00011;w1 = 0.04712;w2 = 0.02668	-8384.94
ExampleDatasetResults/BranchModels/0.0/AH/TrU/ND1/R	TrU	41	12.4758	5.94618	w0 = 0.00011;w1 = 0.05829;w2 = 0.03406	-7693.57
ExampleDatasetResults/BranchModels/0.0/AH/TrU/ND2/R	TrU	41	12.3986	5.93666	w0 = 0.00011;w1 = 0.07685;w2 = 0.05453	-8814.91
ExampleDatasetResults/BranchModels/0.0/AH/TrU/ND3/R	TrU	41	12.1964	5.53301	w0 = 0.00011;w1 = 0.14478;w2 = 0.06600	-3223.71
ExampleDatasetResults/BranchModels/0.0/AH/TrU/ND4/R	TrU	41	12.5947	6.49893	w0 = 0.00011;w1 = 0.05912;w2 = 0.03730	-11043.1
ExampleDatasetResults/BranchModels/0.0/AH/TrU/ND4L/R	TrU	41	12.8545	6.22899	w0 = 0.00011;w1 = 0.06220;w2 = 0.06477	-2420.54
ExampleDatasetResults/BranchModels/0.0/AH/TrU/ND5/R	TrU	41	12.7097	6.1131	w0 = 0.00011;w1 = 0.07841;w2 = 0.03719	-14407.2
ExampleDatasetResults/BranchModels/0.0/AH/TrU/TMConc2/R	TrU	41	10.308	5.85083	w0 = 0.00011;w1 = 0.06121;w2 = 0.04228	-84151.2
ExampleDatasetResults/BranchModels/0.0/BI/M0/ATP6/R	M0	39	10.2826	6.30549	0.07387	-5603.96
ExampleDatasetResults/BranchModels/0.0/BI/M0/ATP8/R	M0	39	11.1424	8.22504	0.17981	-1425.26
ExampleDatasetResults/BranchModels/0.0/BI/M0/COX1/R	M0	39	11.3662	7.92002	0.01245	-9666.59
ExampleDatasetResults/BranchModels/0.0/BI/M0/COX2/R	M0	39	9.4945	7.18295	0.03314	-4575.31
ExampleDatasetResults/BranchModels/0.0/BI/M0/COX3/R	M0	39	9.75202	6.53289	0.02734	-5232.68
ExampleDatasetResults/BranchModels/0.0/BI/M0/CYTB/R	M0	39	10.5248	6.16017	0.03859	-8392.4
ExampleDatasetResults/BranchModels/0.0/BI/M0/ND1/R	M0	39	12.0795	5.80582	0.04777	-7700.12
ExampleDatasetResults/BranchModels/0.0/BI/M0/ND2/R	M0	39	11.987	5.81919	0.06836	-8818.08
ExampleDatasetResults/BranchModels/0.0/BI/M0/ND3/R	M0	39	11.7432	5.37862	0.11107	-3230.55
ExampleDatasetResults/BranchModels/0.0/BI/M0/ND4/R	M0	39	12.2166	6.35746	0.05042	-11049.8
ExampleDatasetResults/BranchModels/0.0/BI/M0/ND4L/R	M0	39	12.8789	6.23749	0.06319	-2420.55
ExampleDatasetResults/BranchModels/0.0/BI/M0/ND5/R	M0	39	11.7469	5.887	0.05826	-14434
ExampleDatasetResults/BranchModels/0.0/BI/M0/TMConc2/R	M0	39	10.0517	5.73793	0.05329	-84188.3
ExampleDatasetResults/BranchModels/0.0/BI/TrC/ATP6/R	TrC	40	8.60034	5.9713	w0 = 0.10553;w1 = 0.07230;w2 = 1.00000	-5961.87
ExampleDatasetResults/BranchModels/0.0/BI/TrC/ATP8/R	TrC	40	10.1446	9.14346	w0 = 0.22387;w1 = 0.13006;w2 = 1.00000	-1453.25
ExampleDatasetResults/BranchModels/0.0/BI/TrC/COX1/R	TrC	40	8.69719	6.99004	w0 = 0.04286;w1 = 0.01270;w2 = 1.00000	-11143.6
ExampleDatasetResults/BranchModels/0.0/BI/TrC/COX2/R	TrC	40	6.93013	7.4245	w0 = 0.11325;w1 = 0.03977;w2 = 1.00000	-5097.91
ExampleDatasetResults/BranchModels/0.0/BI/TrC/COX3/R	TrC	40	7.0293	5.62656	w0 = 0.05584;w1 = 0.02834;w2 = 1.00000	-5832.72
ExampleDatasetResults/BranchModels/0.0/BI/TrC/CYTB/R	TrC	40	7.45722	5.29148	w0 = 0.08572;w1 = 0.03751;w2 = 1.00000	-9172.4
ExampleDatasetResults/BranchModels/0.0/BI/TrC/ND1/R	TrC	40	9.07931	5.01304	w0 = 0.11953;w1 = 0.04439;w2 = 1.00000	-8314.15
ExampleDatasetResults/BranchModels/0.0/BI/TrC/ND2/R	TrC	40	9.10123	5.38748	w0 = 0.08748;w1 = 0.07305;w2 = 1.00000	-9359.4
ExampleDatasetResults/BranchModels/0.0/BI/TrC/ND3/R	TrC	40	9.64086	5.15532	w0 = 0.23555;w1 = 0.12740;w2 = 1.00000	-3401.67
ExampleDatasetResults/BranchModels/0.0/BI/TrC/ND4/R	TrC	40	9.0867	5.60766	w0 = 0.07740;w1 = 0.05364;w2 = 1.00000	-11860.2
ExampleDatasetResults/BranchModels/0.0/BI/TrC/ND4L/R	TrC	40	9.69159	5.61645	w0 = 0.11560;w1 = 0.05325;w2 = 1.00000	-2560.87
ExampleDatasetResults/BranchModels/0.0/BI/TrC/ND5/R	TrC	40	8.60327	5.39692	w0 = 0.09444;w1 = 0.06063;w2 = 1.00000	-15485.9
ExampleDatasetResults/BranchModels/0.0/BI/TrC/TMConc2/R	TrC	40	7.82536	5.35267	w0 = 0.09084;w1 = 0.05115;w2 = 1.00000	-90954.1
ExampleDatasetResults/BranchModels/0.0/BI/TrU/ATP6/R	TrU	41	10.5863	6.48393	w0 = 0.10493;w1 = 0.08554;w2 = 0.05875	-5600.06
ExampleDatasetResults/BranchModels/0.0/BI/TrU/ATP8/R	TrU	41	10.9937	8.1978	w0 = 0.21522;w1 = 0.13768;w2 = 0.21785	-1424.14
ExampleDatasetResults/BranchModels/0.0/BI/TrU/COX1/R	TrU	41	11.8542	8.29538	w0 = 0.04238;w1 = 0.01615;w2 = 0.00669	-9641.04
ExampleDatasetResults/BranchModels/0.0/BI/TrU/COX2/R	TrU	41	10.317	7.52791	w0 = 0.11205;w1 = 0.04213;w2 = 0.01768	-4554.55
ExampleDatasetResults/BranchModels/0.0/BI/TrU/COX3/R	TrU	41	10.0983	6.7251	w0 = 0.05532;w1 = 0.03139;w2 = 0.02076	-5227.29
ExampleDatasetResults/BranchModels/0.0/BI/TrU/CYTB/R	TrU	41	11.3628	6.47404	w0 = 0.08541;w1 = 0.04171;w2 = 0.02801	-8378.39
ExampleDatasetResults/BranchModels/0.0/BI/TrU/ND1/R	TrU	41	12.7235	6.03446	w0 = 0.11673;w1 = 0.04981;w2 = 0.03584	-7686.58
ExampleDatasetResults/BranchModels/0.0/BI/TrU/ND2/R	TrU	41	12.3429	5.93151	w0 = 0.08695;w1 = 0.07624;w2 = 0.05706	-8814.73
ExampleDatasetResults/BranchModels/0.0/BI/TrU/ND3/R	TrU	41	12.2255	5.58812	w0 = 0.23447;w1 = 0.14243;w2 = 0.06729	-3219.47
ExampleDatasetResults/BranchModels/0.0/BI/TrU/ND4/R	TrU	41	12.6093	6.52619	w0 = 0.07684;w1 = 0.05704;w2 = 0.03995	-11042.7
ExampleDatasetResults/BranchModels/0.0/BI/TrU/ND4L/R	TrU	41	13.1741	6.25873	w0 = 0.11298;w1 = 0.05248;w2 = 0.06465	-2418.98
ExampleDatasetResults/BranchModels/0.0/BI/TrU/ND5/R	TrU	41	12.4154	6.07693	w0 = 0.09297;w1 = 0.06850;w2 = 0.04443	-14420
ExampleDatasetResults/BranchModels/0.0/BI/TrU/TMConc2/R	TrU	41	10.3958	5.89019	w0 = 0.08998;w1 = 0.05814;w2 = 0.04337	-84125.7
ExampleDatasetResults/BranchModels/0.0/CU/M0/ATP6/R	M0	39	10.2826	6.30549	0.07387	-5603.96
ExampleDatasetResults/BranchModels/0.0/CU/M0/ATP8/R	M0	39	11.1424	8.22504	0.17981	-1425.26
ExampleDatasetResults/BranchModels/0.0/CU/M0/COX1/R	M0	39	11.3662	7.92002	0.01245	-9666.59
ExampleDatasetResults/BranchModels/0.0/CU/M0/COX2/R	M0	39	9.4945	7.18295	0.03314	-4575.31
ExampleDatasetResults/BranchModels/0.0/CU/M0/COX3/R	M0	39	9.75202	6.53289	0.02734	-5232.68
ExampleDatasetResults/BranchModels/0.0/CU/M0/CYTB/R	M0	39	10.5248	6.16017	0.03859	-8392.4
ExampleDatasetResults/BranchModels/0.0/CU/M0/ND1/R	M0	39	12.0795	5.80582	0.04777	-7700.12
ExampleDatasetResults/BranchModels/0.0/CU/M0/ND2/R	M0	39	11.987	5.81919	0.06836	-8818.08
ExampleDatasetResults/BranchModels/0.0/CU/M0/ND3/R	M0	39	11.7432	5.37862	0.11107	-3230.55
ExampleDatasetResults/BranchModels/0.0/CU/M0/ND4/R	M0	39	12.2166	6.35746	0.05042	-11049.8
ExampleDatasetResults/BranchModels/0.0/CU/M0/ND4L/R	M0	39	12.8789	6.23749	0.06319	-2420.55
ExampleDatasetResults/BranchModels/0.0/CU/M0/ND5/R	M0	39	11.7469	5.887	0.05826	-14434
ExampleDatasetResults/BranchModels/0.0/CU/M0/TMConc2/R	M0	39	10.0517	5.73793	0.05329	-84188.3
ExampleDatasetResults/BranchModels/0.0/CU/TrC/ATP6/R	TrC	40	7.40229	5.76085	w0 = 0.84430;w1 = 0.10185;w2 = 1.00000	-6050.51
ExampleDatasetResults/BranchModels/0.0/CU/TrC/ATP8/R	TrC	40	9.45071	9.14268	w0 = 0.84430;w1 = 0.14401;w2 = 1.00000	-1456.01
ExampleDatasetResults/BranchModels/0.0/CU/TrC/COX1/R	TrC	40	5.94442	6.33005	w0 = 0.84430;w1 = 0.02092;w2 = 1.00000	-11406.9
ExampleDatasetResults/BranchModels/0.0/CU/TrC/COX2/R	TrC	40	5.72328	7.0819	w0 = 0.84430;w1 = 0.05421;w2 = 1.00000	-5167.56
ExampleDatasetResults/BranchModels/0.0/CU/TrC/COX3/R	TrC	40	5.71099	5.29137	w0 = 0.84430;w1 = 0.03458;w2 = 1.00000	-5917.28
ExampleDatasetResults/BranchModels/0.0/CU/TrC/CYTB/R	TrC	40	6.30004	5.02044	w0 = 0.84430;w1 = 0.05299;w2 = 1.00000	-9265.59
ExampleDatasetResults/BranchModels/0.0/CU/TrC/ND1/R	TrC	40	7.40136	4.74547	w0 = 0.84430;w1 = 0.06267;w2 = 1.00000	-8412.94
ExampleDatasetResults/BranchModels/0.0/CU/TrC/ND2/R	TrC	40	7.83785	5.17609	w0 = 0.84430;w1 = 0.07849;w2 = 1.00000	-9425.04
ExampleDatasetResults/BranchModels/0.0/CU/TrC/ND3/R	TrC	40	8.87231	5.12171	w0 = 0.84430;w1 = 0.16120;w2 = 1.00000	-3421.34
ExampleDatasetResults/BranchModels/0.0/CU/TrC/ND4/R	TrC	40	7.62186	5.39008	w0 = 0.84430;w1 = 0.06065;w2 = 1.00000	-11962.9
ExampleDatasetResults/BranchModels/0.0/CU/TrC/ND4L/R	TrC	40	7.65367	5.22535	w0 = 0.84430;w1 = 0.06710;w2 = 1.00000	-2580.61
ExampleDatasetResults/BranchModels/0.0/CU/TrC/ND5/R	TrC	40	7.42185	5.1729	w0 = 0.84430;w1 = 0.07748;w2 = 1.00000	-15651.5
ExampleDatasetResults/BranchModels/0.0/CU/TrC/TMConc2/R	TrC	40	6.73274	5.17212	w0 = 0.84430;w1 = 0.06539;w2 = 1.00000	-91961.3
ExampleDatasetResults/BranchModels/0.0/CU/TrU/ATP6/R	TrU	41	11.4574	6.79717	w0 = 0.00011;w1 = 0.11063;w2 = 0.04913	-5590.9
ExampleDatasetResults/BranchModels/0.0/CU/TrU/ATP8/R	TrU	41	10.6574	8.10335	w0 = 0.00011;w1 = 0.14901;w2 = 0.21514	-1424.51
ExampleDatasetResults/BranchModels/0.0/CU/TrU/COX1/R	TrU	41	13.4644	8.58577	w0 = 0.00011;w1 = 0.02430;w2 = 0.00706	-9643.88
ExampleDatasetResults/BranchModels/0.0/CU/TrU/COX2/R	TrU	41	12.3166	8.08237	w0 = 0.00011;w1 = 0.06255;w2 = 0.01610	-4552.62
ExampleDatasetResults/BranchModels/0.0/CU/TrU/COX3/R	TrU	41	10.5306	6.83384	w0 = 0.00011;w1 = 0.03703;w2 = 0.02089	-5228.15
ExampleDatasetResults/BranchModels/0.0/CU/TrU/CYTB/R	TrU	41	12.379	6.74666	w0 = 0.00011;w1 = 0.05704;w2 = 0.02466	-8377
ExampleDatasetResults/BranchModels/0.0/CU/TrU/ND1/R	TrU	41	13.2541	6.08098	w0 = 0.00011;w1 = 0.06625;w2 = 0.03420	-7689.37
ExampleDatasetResults/BranchModels/0.0/CU/TrU/ND2/R	TrU	41	13.154	6.03523	w0 = 0.00011;w1 = 0.08488;w2 = 0.05368	-8811.97
ExampleDatasetResults/BranchModels/0.0/CU/TrU/ND3/R	TrU	41	13.1697	5.78567	w0 = 0.00011;w1 = 0.17061;w2 = 0.06547	-3219.05
ExampleDatasetResults/BranchModels/0.0/CU/TrU/ND4/R	TrU	41	13.2147	6.58137	w0 = 0.00011;w1 = 0.06320;w2 = 0.03906	-11041.7
ExampleDatasetResults/BranchModels/0.0/CU/TrU/ND4L/R	TrU	41	13.0801	6.27311	w0 = 0.00011;w1 = 0.06715;w2 = 0.06000	-2420.45
ExampleDatasetResults/BranchModels/0.0/CU/TrU/ND5/R	TrU	41	13.2184	6.23956	w0 = 0.00011;w1 = 0.08144;w2 = 0.04071	-14410.5
ExampleDatasetResults/BranchModels/0.0/CU/TrU/TMConc2/R	TrU	41	10.8407	6.01091	w0 = 0.00011;w1 = 0.06992;w2 = 0.04080	-84106.7
ExampleDatasetResults/BranchModels/0.0/H/M0/ATP6/R	M0	39	10.2826	6.30549	0.07387	-5603.96
ExampleDatasetResults/BranchModels/0.0/H/M0/ATP8/R	M0	39	11.1424	8.22504	0.17981	-1425.26
ExampleDatasetResults/BranchModels/0.0/H/M0/COX1/R	M0	39	11.3662	7.92002	0.01245	-9666.59
ExampleDatasetResults/BranchModels/0.0/H/M0/COX2/R	M0	39	9.4945	7.18295	0.03314	-4575.31
ExampleDatasetResults/BranchModels/0.0/H/M0/COX3/R	M0	39	9.75202	6.53289	0.02734	-5232.68
ExampleDatasetResults/BranchModels/0.0/H/M0/CYTB/R	M0	39	10.5248	6.16017	0.03859	-8392.4
ExampleDatasetResults/BranchModels/0.0/H/M0/ND1/R	M0	39	12.0795	5.80582	0.04777	-7700.12
ExampleDatasetResults/BranchModels/0.0/H/M0/ND2/R	M0	39	11.987	5.81919	0.06836	-8818.08
ExampleDatasetResults/BranchModels/0.0/H/M0/ND3/R	M0	39	11.7432	5.37862	0.11107	-3230.55
ExampleDatasetResults/BranchModels/0.0/H/M0/ND4/R	M0	39	12.2166	6.35746	0.05042	-11049.8
ExampleDatasetResults/BranchModels/0.0/H/M0/ND4L/R	M0	39	12.8789	6.23749	0.06319	-2420.55
ExampleDatasetResults/BranchModels/0.0/H/M0/ND5/R	M0	39	11.7469	5.887	0.05826	-14434
ExampleDatasetResults/BranchModels/0.0/H/M0/TMConc2/R	M0	39	10.0517	5.73793	0.05329	-84188.3
ExampleDatasetResults/BranchModels/0.0/H/TrC/ATP6/R	TrC	40	8.34612	6.39037	w0 = 0.84430;w1 = 0.05836;w2 = 1.00000	-6108.49
ExampleDatasetResults/BranchModels/0.0/H/TrC/ATP8/R	TrC	40	9.86392	9.72599	w0 = 0.84430;w1 = 0.20631;w2 = 1.00000	-1485.57
ExampleDatasetResults/BranchModels/0.0/H/TrC/COX1/R	TrC	40	7.71686	7.35515	w0 = 0.84430;w1 = 0.01378;w2 = 1.00000	-11646.3
ExampleDatasetResults/BranchModels/0.0/H/TrC/COX2/R	TrC	40	6.96902	8.16683	w0 = 0.84430;w1 = 0.03794;w2 = 1.00000	-5287.98
ExampleDatasetResults/BranchModels/0.0/H/TrC/COX3/R	TrC	40	6.56324	5.97352	w0 = 0.84430;w1 = 0.02575;w2 = 1.00000	-6082.99
ExampleDatasetResults/BranchModels/0.0/H/TrC/CYTB/R	TrC	40	6.76467	5.41772	w0 = 0.84430;w1 = 0.03682;w2 = 1.00000	-9463.9
ExampleDatasetResults/BranchModels/0.0/H/TrC/ND1/R	TrC	40	8.17619	5.06811	w0 = 0.84430;w1 = 0.04320;w2 = 1.00000	-8585.49
ExampleDatasetResults/BranchModels/0.0/H/TrC/ND2/R	TrC	40	9.44051	5.53268	w0 = 0.84430;w1 = 0.05641;w2 = 1.00000	-9596.69
ExampleDatasetResults/BranchModels/0.0/H/TrC/ND3/R	TrC	40	9.17285	5.4316	w0 = 0.84430;w1 = 0.11595;w2 = 1.00000	-3457.53
ExampleDatasetResults/BranchModels/0.0/H/TrC/ND4/R	TrC	40	8.30186	5.73152	w0 = 0.84430;w1 = 0.04909;w2 = 1.00000	-12297.6
ExampleDatasetResults/BranchModels/0.0/H/TrC/ND4L/R	TrC	40	9.18869	5.80343	w0 = 0.84430;w1 = 0.05813;w2 = 1.00000	-2636.56
ExampleDatasetResults/BranchModels/0.0/H/TrC/ND5/R	TrC	40	7.75851	5.45754	w0 = 0.84430;w1 = 0.05743;w2 = 1.00000	-16002.5
ExampleDatasetResults/BranchModels/0.0/H/TrC/TMConc2/R	TrC	40	7.45838	5.63259	w0 = 0.84430;w1 = 0.04623;w2 = 1.00000	-93755.8
ExampleDatasetResults/BranchModels/0.0/H/TrU/ATP6/R	TrU	41	10.2825	6.30548	w0 = 0.00011;w1 = 0.07389;w2 = 0.07387	-5603.96
ExampleDatasetResults/BranchModels/0.0/H/TrU/ATP8/R	TrU	41	11.1856	8.26379	w0 = 0.00011;w1 = 0.24399;w2 = 0.16082	-1424.53
ExampleDatasetResults/BranchModels/0.0/H/TrU/COX1/R	TrU	41	11.1087	7.91404	w0 = 0.00011;w1 = 0.01669;w2 = 0.01061	-9663.78
ExampleDatasetResults/BranchModels/0.0/H/TrU/COX2/R	TrU	41	9.15316	7.03137	w0 = 0.00011;w1 = 0.05548;w2 = 0.02614	-4569.21
ExampleDatasetResults/BranchModels/0.0/H/TrU/COX3/R	TrU	41	9.66159	6.51594	w0 = 0.00011;w1 = 0.03251;w2 = 0.02562	-5232.09
ExampleDatasetResults/BranchModels/0.0/H/TrU/CYTB/R	TrU	41	10.5321	6.16577	w0 = 0.00011;w1 = 0.04479;w2 = 0.03629	-8391.55
ExampleDatasetResults/BranchModels/0.0/H/TrU/ND1/R	TrU	41	12.0223	5.8141	w0 = 0.00011;w1 = 0.05527;w2 = 0.04517	-7699.36
ExampleDatasetResults/BranchModels/0.0/H/TrU/ND2/R	TrU	41	11.9623	5.82056	w0 = 0.00011;w1 = 0.07079;w2 = 0.06744	-8818.03
ExampleDatasetResults/BranchModels/0.0/H/TrU/ND3/R	TrU	41	11.6249	5.35029	w0 = 0.00011;w1 = 0.14700;w2 = 0.10103	-3229.25
ExampleDatasetResults/BranchModels/0.0/H/TrU/ND4/R	TrU	41	12.1274	6.37603	w0 = 0.00011;w1 = 0.06257;w2 = 0.04663	-11047.6
ExampleDatasetResults/BranchModels/0.0/H/TrU/ND4L/R	TrU	41	12.9015	6.23609	w0 = 0.00011;w1 = 0.06119;w2 = 0.06409	-2420.54
ExampleDatasetResults/BranchModels/0.0/H/TrU/ND5/R	TrU	41	11.8138	5.91578	w0 = 0.00011;w1 = 0.08739;w2 = 0.05139	-14425.4
ExampleDatasetResults/BranchModels/0.0/H/TrU/TMConc2/R	TrU	41	10.0307	5.73855	w0 = 0.00011;w1 = 0.05780;w2 = 0.05167	-84185.6
ExampleDatasetResults/BranchModels/0.0/T/M0/ATP6/R	M0	39	10.2826	6.30549	0.07387	-5603.96
ExampleDatasetResults/BranchModels/0.0/T/M0/ATP8/R	M0	39	11.1424	8.22504	0.17981	-1425.26
ExampleDatasetResults/BranchModels/0.0/T/M0/COX1/R	M0	39	11.3662	7.92002	0.01245	-9666.59
ExampleDatasetResults/BranchModels/0.0/T/M0/COX2/R	M0	39	9.4945	7.18295	0.03314	-4575.31
ExampleDatasetResults/BranchModels/0.0/T/M0/COX3/R	M0	39	9.75202	6.53289	0.02734	-5232.68
ExampleDatasetResults/BranchModels/0.0/T/M0/CYTB/R	M0	39	10.5248	6.16017	0.03859	-8392.4
ExampleDatasetResults/BranchModels/0.0/T/M0/ND1/R	M0	39	12.0795	5.80582	0.04777	-7700.12
ExampleDatasetResults/BranchModels/0.0/T/M0/ND2/R	M0	39	11.987	5.81919	0.06836	-8818.08
ExampleDatasetResults/BranchModels/0.0/T/M0/ND3/R	M0	39	11.7432	5.37862	0.11107	-3230.55
ExampleDatasetResults/BranchModels/0.0/T/M0/ND4/R	M0	39	12.2166	6.35746	0.05042	-11049.8
ExampleDatasetResults/BranchModels/0.0/T/M0/ND4L/R	M0	39	12.8789	6.23749	0.06319	-2420.55
ExampleDatasetResults/BranchModels/0.0/T/M0/ND5/R	M0	39	11.7469	5.887	0.05826	-14434
ExampleDatasetResults/BranchModels/0.0/T/M0/TMConc2/R	M0	39	10.0517	5.73793	0.05329	-84188.3
ExampleDatasetResults/BranchModels/0.0/T/TrC/ATP6/R	TrC	40	12.0081	7.62672	w0 = 0.84430;w1 = 0.04368;w2 = 1.00000	-5833.96
ExampleDatasetResults/BranchModels/0.0/T/TrC/ATP8/R	TrC	40	11.5256	9.17493	w0 = 0.84430;w1 = 0.18708;w2 = 1.00000	-1465.74
ExampleDatasetResults/BranchModels/0.0/T/TrC/COX1/R	TrC	40	14.0921	9.64168	w0 = 0.84430;w1 = 0.00631;w2 = 1.00000	-10602.2
ExampleDatasetResults/BranchModels/0.0/T/TrC/COX2/R	TrC	40	13.5426	9.67794	w0 = 0.84430;w1 = 0.01382;w2 = 1.00000	-4856.62
ExampleDatasetResults/BranchModels/0.0/T/TrC/COX3/R	TrC	40	10.7992	7.40928	w0 = 0.84430;w1 = 0.01790;w2 = 1.00000	-5669.45
ExampleDatasetResults/BranchModels/0.0/T/TrC/CYTB/R	TrC	40	13.4309	7.58002	w0 = 0.84430;w1 = 0.02071;w2 = 1.00000	-8956.45
ExampleDatasetResults/BranchModels/0.0/T/TrC/ND1/R	TrC	40	12.8658	6.24854	w0 = 0.84430;w1 = 0.03098;w2 = 1.00000	-8151.5
ExampleDatasetResults/BranchModels/0.0/T/TrC/ND2/R	TrC	40	13.5123	6.34499	w0 = 0.84430;w1 = 0.04882;w2 = 1.00000	-9259.31
ExampleDatasetResults/BranchModels/0.0/T/TrC/ND3/R	TrC	40	13.0386	6.24534	w0 = 0.84430;w1 = 0.06024;w2 = 1.00000	-3314.43
ExampleDatasetResults/BranchModels/0.0/T/TrC/ND4/R	TrC	40	13.5376	7.0614	w0 = 0.84430;w1 = 0.03330;w2 = 1.00000	-11766.4
ExampleDatasetResults/BranchModels/0.0/T/TrC/ND4L/R	TrC	40	12.8327	6.56976	w0 = 0.84430;w1 = 0.05622;w2 = 1.00000	-2565.8
ExampleDatasetResults/BranchModels/0.0/T/TrC/ND5/R	TrC	40	13.7353	6.83333	w0 = 0.84430;w1 = 0.03586;w2 = 1.00000	-15211.3
ExampleDatasetResults/BranchModels/0.0/T/TrC/TMConc2/R	TrC	40	11.1138	6.64468	w0 = 0.84430;w1 = 0.03595;w2 = 1.00000	-89234.2
ExampleDatasetResults/BranchModels/0.0/T/TrU/ATP6/R	TrU	41	11.4574	6.79717	w0 = 0.00011;w1 = 0.04913;w2 = 0.11063	-5590.9
ExampleDatasetResults/BranchModels/0.0/T/TrU/ATP8/R	TrU	41	10.6574	8.10335	w0 = 0.00011;w1 = 0.21514;w2 = 0.14901	-1424.51
ExampleDatasetResults/BranchModels/0.0/T/TrU/COX1/R	TrU	41	13.4644	8.58577	w0 = 0.00011;w1 = 0.00706;w2 = 0.02430	-9643.88
ExampleDatasetResults/BranchModels/0.0/T/TrU/COX2/R	TrU	41	12.3166	8.08237	w0 = 0.00011;w1 = 0.01610;w2 = 0.06255	-4552.62
ExampleDatasetResults/BranchModels/0.0/T/TrU/COX3/R	TrU	41	10.5306	6.83385	w0 = 0.00011;w1 = 0.02089;w2 = 0.03703	-5228.15
ExampleDatasetResults/BranchModels/0.0/T/TrU/CYTB/R	TrU	41	12.379	6.74666	w0 = 0.00011;w1 = 0.02466;w2 = 0.05704	-8377
ExampleDatasetResults/BranchModels/0.0/T/TrU/ND1/R	TrU	41	13.2541	6.08098	w0 = 0.00011;w1 = 0.03420;w2 = 0.06625	-7689.37
ExampleDatasetResults/BranchModels/0.0/T/TrU/ND2/R	TrU	41	13.154	6.03523	w0 = 0.00011;w1 = 0.05368;w2 = 0.08488	-8811.97
ExampleDatasetResults/BranchModels/0.0/T/TrU/ND3/R	TrU	41	13.1697	5.78567	w0 = 0.00011;w1 = 0.06547;w2 = 0.17061	-3219.05
ExampleDatasetResults/BranchModels/0.0/T/TrU/ND4/R	TrU	41	13.2147	6.58137	w0 = 0.00011;w1 = 0.03906;w2 = 0.06320	-11041.7
ExampleDatasetResults/BranchModels/0.0/T/TrU/ND4L/R	TrU	41	13.0801	6.27311	w0 = 0.00011;w1 = 0.06000;w2 = 0.06715	-2420.45
ExampleDatasetResults/BranchModels/0.0/T/TrU/ND5/R	TrU	41	13.2184	6.23957	w0 = 0.00011;w1 = 0.04071;w2 = 0.08144	-14410.5
ExampleDatasetResults/BranchModels/0.0/T/TrU/TMConc2/R	TrU	41	10.8407	6.01091	w0 = 0.00011;w1 = 0.04080;w2 = 0.06992	-84106.7
ExampleDatasetResults/BranchModels/0.001/2WA/M0/ATP6/R	M0	39	10.2826	6.30549	0.07387	-5603.96
ExampleDatasetResults/BranchModels/0.001/2WA/M0/ATP8/R	M0	39	11.1424	8.22504	0.17981	-1425.26
ExampleDatasetResults/BranchModels/0.001/2WA/M0/COX1/R	M0	39	11.3662	7.92002	0.01245	-9666.59
ExampleDatasetResults/BranchModels/0.001/2WA/M0/COX2/R	M0	39	9.4945	7.18295	0.03314	-4575.31
ExampleDatasetResults/BranchModels/0.001/2WA/M0/COX3/R	M0	39	9.75202	6.53289	0.02734	-5232.68
ExampleDatasetResults/BranchModels/0.001/2WA/M0/CYTB/R	M0	39	10.5248	6.16017	0.03859	-8392.4
ExampleDatasetResults/BranchModels/0.001/2WA/M0/ND1/R	M0	39	12.0795	5.80582	0.04777	-7700.12
ExampleDatasetResults/BranchModels/0.001/2WA/M0/ND2/R	M0	39	11.987	5.81919	0.06836	-8818.08
ExampleDatasetResults/BranchModels/0.001/2WA/M0/ND3/R	M0	39	11.7432	5.37862	0.11107	-3230.55
ExampleDatasetResults/BranchModels/0.001/2WA/M0/ND4/R	M0	39	12.2166	6.35746	0.05042	-11049.8
ExampleDatasetResults/BranchModels/0.001/2WA/M0/ND4L/R	M0	39	12.8789	6.23749	0.06319	-2420.55
ExampleDatasetResults/BranchModels/0.001/2WA/M0/ND5/R	M0	39	11.7469	5.88699	0.05826	-14434
ExampleDatasetResults/BranchModels/0.001/2WA/M0/TMConc2/R	M0	39	10.0517	5.73793	0.05329	-84188.3
ExampleDatasetResults/BranchModels/0.001/2WA/TrC/ATP6/R	TrC	40	10.7648	6.62693	w0 = 0.12608;w1 = 0.06455;w2 = 1.00000	-5692.73
ExampleDatasetResults/BranchModels/0.001/2WA/TrC/ATP8/R	TrC	40	11.3126	8.47987	w0 = 0.05357;w1 = 0.17376;w2 = 1.00000	-1431.04
ExampleDatasetResults/BranchModels/0.001/2WA/TrC/COX1/R	TrC	40	12.794	8.52619	w0 = 0.00757;w1 = 0.01015;w2 = 1.00000	-9869.15
ExampleDatasetResults/BranchModels/0.001/2WA/TrC/COX2/R	TrC	40	11.3672	8.2719	w0 = 0.11316;w1 = 0.02472;w2 = 1.00000	-4642.02
ExampleDatasetResults/BranchModels/0.001/2WA/TrC/COX3/R	TrC	40	10.9458	7.17885	w0 = 0.01529;w1 = 0.02271;w2 = 1.00000	-5333.29
ExampleDatasetResults/BranchModels/0.001/2WA/TrC/CYTB/R	TrC	40	12.126	6.87817	w0 = 0.04245;w1 = 0.03048;w2 = 1.00000	-8518.55
ExampleDatasetResults/BranchModels/0.001/2WA/TrC/ND1/R	TrC	40	13.4657	6.10179	w0 = 0.03220;w1 = 0.03779;w2 = 1.00000	-7782.61
ExampleDatasetResults/BranchModels/0.001/2WA/TrC/ND2/R	TrC	40	13.2218	6.16102	w0 = 0.07924;w1 = 0.05630;w2 = 1.00000	-8925.89
ExampleDatasetResults/BranchModels/0.001/2WA/TrC/ND3/R	TrC	40	12.7346	5.79	w0 = 0.08429;w1 = 0.08887;w2 = 1.00000	-3264.29
ExampleDatasetResults/BranchModels/0.001/2WA/TrC/ND4/R	TrC	40	13.4786	6.78163	w0 = 0.06578;w1 = 0.04207;w2 = 1.00000	-11229.9
ExampleDatasetResults/BranchModels/0.001/2WA/TrC/ND4L/R	TrC	40	13.8628	6.525	w0 = 0.09822;w1 = 0.05133;w2 = 1.00000	-2447.65
ExampleDatasetResults/BranchModels/0.001/2WA/TrC/ND5/R	TrC	40	12.7081	6.1904	w0 = 0.10148;w1 = 0.04860;w2 = 1.00000	-14651
ExampleDatasetResults/BranchModels/0.001/2WA/TrC/TMConc2/R	TrC	40	11.0519	6.16961	w0 = 0.06042;w1 = 0.04408;w2 = 1.00000	-85415.1
ExampleDatasetResults/BranchModels/0.001/2WA/TrU/ATP6/R	TrU	41	10.3648	6.34529	w0 = 0.15118;w1 = 0.07237;w2 = 0.06920	-5602.37
ExampleDatasetResults/BranchModels/0.001/2WA/TrU/ATP8/R	TrU	41	11.0958	8.21864	w0 = 0.06494;w1 = 0.18189;w2 = 0.19684	-1424.85
ExampleDatasetResults/BranchModels/0.001/2WA/TrU/COX1/R	TrU	41	11.4671	7.95452	w0 = 0.01094;w1 = 0.01206;w2 = 0.01572	-9666.15
ExampleDatasetResults/BranchModels/0.001/2WA/TrU/COX2/R	TrU	41	9.76229	7.30551	w0 = 0.17047;w1 = 0.03076;w2 = 0.03853	-4571.85
ExampleDatasetResults/BranchModels/0.001/2WA/TrU/COX3/R	TrU	41	9.86048	6.58158	w0 = 0.01943;w1 = 0.02654;w2 = 0.03393	-5232.2
ExampleDatasetResults/BranchModels/0.001/2WA/TrU/CYTB/R	TrU	41	10.724	6.24215	w0 = 0.07148;w1 = 0.03673;w2 = 0.04386	-8390.83
ExampleDatasetResults/BranchModels/0.001/2WA/TrU/ND1/R	TrU	41	12.4494	5.88808	w0 = 0.04231;w1 = 0.04343;w2 = 0.07814	-7695.61
ExampleDatasetResults/BranchModels/0.001/2WA/TrU/ND2/R	TrU	41	12.1973	5.85861	w0 = 0.09337;w1 = 0.06514;w2 = 0.08160	-8816.93
ExampleDatasetResults/BranchModels/0.001/2WA/TrU/ND3/R	TrU	41	11.8733	5.42367	w0 = 0.25728;w1 = 0.10598;w2 = 0.12780	-3229.96
ExampleDatasetResults/BranchModels/0.001/2WA/TrU/ND4/R	TrU	41	12.3597	6.39663	w0 = 0.09100;w1 = 0.04904;w2 = 0.05217	-11048.4
ExampleDatasetResults/BranchModels/0.001/2WA/TrU/ND4L/R	TrU	41	13.3835	6.3363	w0 = 0.11355;w1 = 0.05646;w2 = 0.09758	-2418.94
ExampleDatasetResults/BranchModels/0.001/2WA/TrU/ND5/R	TrU	41	11.9535	5.94252	w0 = 0.12712;w1 = 0.05535;w2 = 0.06408	-14429.3
ExampleDatasetResults/BranchModels/0.001/2WA/TrU/TMConc2/R	TrU	41	10.1626	5.77902	w0 = 0.08084;w1 = 0.05139;w2 = 0.06017	-84179.6
ExampleDatasetResults/BranchModels/0.001/AH/M0/ATP6/R	M0	39	10.2826	6.30549	0.07387	-5603.96
ExampleDatasetResults/BranchModels/0.001/AH/M0/ATP8/R	M0	39	11.1424	8.22504	0.17981	-1425.26
ExampleDatasetResults/BranchModels/0.001/AH/M0/COX1/R	M0	39	11.3662	7.92002	0.01245	-9666.59
ExampleDatasetResults/BranchModels/0.001/AH/M0/COX2/R	M0	39	9.4945	7.18295	0.03314	-4575.31
ExampleDatasetResults/BranchModels/0.001/AH/M0/COX3/R	M0	39	9.75202	6.53289	0.02734	-5232.68
ExampleDatasetResults/BranchModels/0.001/AH/M0/CYTB/R	M0	39	10.5248	6.16017	0.03859	-8392.4
ExampleDatasetResults/BranchModels/0.001/AH/M0/ND1/R	M0	39	12.0795	5.80582	0.04777	-7700.12
ExampleDatasetResults/BranchModels/0.001/AH/M0/ND2/R	M0	39	11.987	5.81919	0.06836	-8818.08
ExampleDatasetResults/BranchModels/0.001/AH/M0/ND3/R	M0	39	11.7432	5.37862	0.11107	-3230.55
ExampleDatasetResults/BranchModels/0.001/AH/M0/ND4/R	M0	39	12.2166	6.35746	0.05042	-11049.8
ExampleDatasetResults/BranchModels/0.001/AH/M0/ND4L/R	M0	39	12.8789	6.23749	0.06319	-2420.55
ExampleDatasetResults/BranchModels/0.001/AH/M0/ND5/R	M0	39	11.7469	5.887	0.05826	-14434
ExampleDatasetResults/BranchModels/0.001/AH/M0/TMConc2/R	M0	39	10.0517	5.73793	0.05329	-84188.3
ExampleDatasetResults/BranchModels/0.001/AH/TrC/ATP6/R	TrC	40	8.81581	5.9696	w0 = 0.84430;w1 = 0.07495;w2 = 1.00000	-5893.34
ExampleDatasetResults/BranchModels/0.001/AH/TrC/ATP8/R	TrC	40	9.94824	8.92424	w0 = 0.84430;w1 = 0.16944;w2 = 1.00000	-1453.37
ExampleDatasetResults/BranchModels/0.001/AH/TrC/COX1/R	TrC	40	8.90166	6.94871	w0 = 0.84430;w1 = 0.01512;w2 = 1.00000	-10811
ExampleDatasetResults/BranchModels/0.001/AH/TrC/COX2/R	TrC	40	7.22239	7.22637	w0 = 0.84430;w1 = 0.04484;w2 = 1.00000	-5004.43
ExampleDatasetResults/BranchModels/0.001/AH/TrC/COX3/R	TrC	40	7.50344	5.68059	w0 = 0.84430;w1 = 0.02836;w2 = 1.00000	-5692.71
ExampleDatasetResults/BranchModels/0.001/AH/TrC/CYTB/R	TrC	40	7.79621	5.30927	w0 = 0.84430;w1 = 0.04185;w2 = 1.00000	-8996.1
ExampleDatasetResults/BranchModels/0.001/AH/TrC/ND1/R	TrC	40	9.24442	5.01082	w0 = 0.84430;w1 = 0.05155;w2 = 1.00000	-8198.96
ExampleDatasetResults/BranchModels/0.001/AH/TrC/ND2/R	TrC	40	9.47907	5.3952	w0 = 0.84430;w1 = 0.07048;w2 = 1.00000	-9236.97
ExampleDatasetResults/BranchModels/0.001/AH/TrC/ND3/R	TrC	40	10.0058	5.14624	w0 = 0.84430;w1 = 0.12958;w2 = 1.00000	-3363.55
ExampleDatasetResults/BranchModels/0.001/AH/TrC/ND4/R	TrC	40	9.47235	5.63393	w0 = 0.84430;w1 = 0.05417;w2 = 1.00000	-11688.4
ExampleDatasetResults/BranchModels/0.001/AH/TrC/ND4L/R	TrC	40	9.72921	5.62602	w0 = 0.84430;w1 = 0.06156;w2 = 1.00000	-2532.19
ExampleDatasetResults/BranchModels/0.001/AH/TrC/ND5/R	TrC	40	8.47902	5.25194	w0 = 0.84430;w1 = 0.06684;w2 = 1.00000	-15343.4
ExampleDatasetResults/BranchModels/0.001/AH/TrC/TMConc2/R	TrC	40	8.12553	5.32892	w0 = 0.84430;w1 = 0.05381;w2 = 1.00000	-89491.7
ExampleDatasetResults/BranchModels/0.001/AH/TrU/ATP6/R	TrU	41	10.511	6.4294	w0 = 0.00084;w1 = 0.08632;w2 = 0.05682	-5600.64
ExampleDatasetResults/BranchModels/0.001/AH/TrU/ATP8/R	TrU	41	11.0921	8.21045	w0 = 0.00084;w1 = 0.17627;w2 = 0.18561	-1425.24
ExampleDatasetResults/BranchModels/0.001/AH/TrU/COX1/R	TrU	41	11.7193	8.22521	w0 = 0.00084;w1 = 0.01859;w2 = 0.00573	-9648.66
ExampleDatasetResults/BranchModels/0.001/AH/TrU/COX2/R	TrU	41	10.3476	7.39716	w0 = 0.00084;w1 = 0.05004;w2 = 0.01324	-4556.11
ExampleDatasetResults/BranchModels/0.001/AH/TrU/COX3/R	TrU	41	9.98163	6.65782	w0 = 0.00084;w1 = 0.03298;w2 = 0.02022	-5229.7
ExampleDatasetResults/BranchModels/0.001/AH/TrU/CYTB/R	TrU	41	11.1927	6.36737	w0 = 0.00084;w1 = 0.04712;w2 = 0.02668	-8384.94
ExampleDatasetResults/BranchModels/0.001/AH/TrU/ND1/R	TrU	41	12.4758	5.94618	w0 = 0.00084;w1 = 0.05829;w2 = 0.03406	-7693.57
ExampleDatasetResults/BranchModels/0.001/AH/TrU/ND2/R	TrU	41	12.3986	5.93666	w0 = 0.00084;w1 = 0.07685;w2 = 0.05453	-8814.91
ExampleDatasetResults/BranchModels/0.001/AH/TrU/ND3/R	TrU	41	12.1964	5.53301	w0 = 0.00084;w1 = 0.14478;w2 = 0.06600	-3223.71
ExampleDatasetResults/BranchModels/0.001/AH/TrU/ND4/R	TrU	41	12.5947	6.49893	w0 = 0.00084;w1 = 0.05912;w2 = 0.03730	-11043.1
ExampleDatasetResults/BranchModels/0.001/AH/TrU/ND4L/R	TrU	41	12.8545	6.22899	w0 = 0.00084;w1 = 0.06220;w2 = 0.06477	-2420.54
ExampleDatasetResults/BranchModels/0.001/AH/TrU/ND5/R	TrU	41	12.7097	6.11309	w0 = 0.00084;w1 = 0.07841;w2 = 0.03719	-14407.2
ExampleDatasetResults/BranchModels/0.001/AH/TrU/TMConc2/R	TrU	41	10.308	5.85083	w0 = 0.00084;w1 = 0.06121;w2 = 0.04228	-84151.2
ExampleDatasetResults/BranchModels/0.001/BI/M0/ATP6/R	M0	39	10.2826	6.30549	0.07387	-5603.96
ExampleDatasetResults/BranchModels/0.001/BI/M0/ATP8/R	M0	39	11.1424	8.22504	0.17981	-1425.26
ExampleDatasetResults/BranchModels/0.001/BI/M0/COX1/R	M0	39	11.3662	7.92002	0.01245	-9666.59
ExampleDatasetResults/BranchModels/0.001/BI/M0/COX2/R	M0	39	9.4945	7.18295	0.03314	-4575.31
ExampleDatasetResults/BranchModels/0.001/BI/M0/COX3/R	M0	39	9.75202	6.53289	0.02734	-5232.68
ExampleDatasetResults/BranchModels/0.001/BI/M0/CYTB/R	M0	39	10.5248	6.16017	0.03859	-8392.4
ExampleDatasetResults/BranchModels/0.001/BI/M0/ND1/R	M0	39	12.0795	5.80582	0.04777	-7700.12
ExampleDatasetResults/BranchModels/0.001/BI/M0/ND2/R	M0	39	11.987	5.81919	0.06836	-8818.08
ExampleDatasetResults/BranchModels/0.001/BI/M0/ND3/R	M0	39	11.7432	5.37862	0.11107	-3230.55
ExampleDatasetResults/BranchModels/0.001/BI/M0/ND4/R	M0	39	12.2166	6.35746	0.05042	-11049.8
ExampleDatasetResults/BranchModels/0.001/BI/M0/ND4L/R	M0	39	12.8789	6.23749	0.06319	-2420.55
ExampleDatasetResults/BranchModels/0.001/BI/M0/ND5/R	M0	39	11.7469	5.88699	0.05826	-14434
ExampleDatasetResults/BranchModels/0.001/BI/M0/TMConc2/R	M0	39	10.0517	5.73793	0.05329	-84188.3
ExampleDatasetResults/BranchModels/0.001/BI/TrC/ATP6/R	TrC	40	8.60034	5.9713	w0 = 0.10553;w1 = 0.07230;w2 = 1.00000	-5961.87
ExampleDatasetResults/BranchModels/0.001/BI/TrC/ATP8/R	TrC	40	10.1446	9.14346	w0 = 0.22387;w1 = 0.13006;w2 = 1.00000	-1453.25
ExampleDatasetResults/BranchModels/0.001/BI/TrC/COX1/R	TrC	40	8.69719	6.99004	w0 = 0.04286;w1 = 0.01270;w2 = 1.00000	-11143.6
ExampleDatasetResults/BranchModels/0.001/BI/TrC/COX2/R	TrC	40	6.93013	7.4245	w0 = 0.11325;w1 = 0.03977;w2 = 1.00000	-5097.91
ExampleDatasetResults/BranchModels/0.001/BI/TrC/COX3/R	TrC	40	7.0293	5.62656	w0 = 0.05584;w1 = 0.02834;w2 = 1.00000	-5832.72
ExampleDatasetResults/BranchModels/0.001/BI/TrC/CYTB/R	TrC	40	7.45722	5.29148	w0 = 0.08572;w1 = 0.03751;w2 = 1.00000	-9172.4
ExampleDatasetResults/BranchModels/0.001/BI/TrC/ND1/R	TrC	40	9.07931	5.01304	w0 = 0.11953;w1 = 0.04439;w2 = 1.00000	-8314.15
ExampleDatasetResults/BranchModels/0.001/BI/TrC/ND2/R	TrC	40	9.10123	5.38748	w0 = 0.08748;w1 = 0.07305;w2 = 1.00000	-9359.4
ExampleDatasetResults/BranchModels/0.001/BI/TrC/ND3/R	TrC	40	9.64086	5.15532	w0 = 0.23555;w1 = 0.12740;w2 = 1.00000	-3401.67
ExampleDatasetResults/BranchModels/0.001/BI/TrC/ND4/R	TrC	40	9.0867	5.60766	w0 = 0.07740;w1 = 0.05364;w2 = 1.00000	-11860.2
ExampleDatasetResults/BranchModels/0.001/BI/TrC/ND4L/R	TrC	40	9.69159	5.61645	w0 = 0.11560;w1 = 0.05325;w2 = 1.00000	-2560.87
ExampleDatasetResults/BranchModels/0.001/BI/TrC/ND5/R	TrC	40	8.60327	5.39692	w0 = 0.09444;w1 = 0.06063;w2 = 1.00000	-15485.9
ExampleDatasetResults/BranchModels/0.001/BI/TrC/TMConc2/R	TrC	40	7.82536	5.35267	w0 = 0.09084;w1 = 0.05115;w2 = 1.00000	-90954.1
ExampleDatasetResults/BranchModels/0.001/BI/TrU/ATP6/R	TrU	41	10.5863	6.48393	w0 = 0.10493;w1 = 0.08554;w2 = 0.05875	-5600.06
ExampleDatasetResults/BranchModels/0.001/BI/TrU/ATP8/R	TrU	41	10.9937	8.1978	w0 = 0.21522;w1 = 0.13768;w2 = 0.21785	-1424.14
ExampleDatasetResults/BranchModels/0.001/BI/TrU/COX1/R	TrU	41	11.8542	8.29539	w0 = 0.04238;w1 = 0.01615;w2 = 0.00669	-9641.04
ExampleDatasetResults/BranchModels/0.001/BI/TrU/COX2/R	TrU	41	10.317	7.52791	w0 = 0.11205;w1 = 0.04213;w2 = 0.01768	-4554.55
ExampleDatasetResults/BranchModels/0.001/BI/TrU/COX3/R	TrU	41	10.0983	6.7251	w0 = 0.05532;w1 = 0.03139;w2 = 0.02076	-5227.29
ExampleDatasetResults/BranchModels/0.001/BI/TrU/CYTB/R	TrU	41	11.3628	6.47404	w0 = 0.08541;w1 = 0.04171;w2 = 0.02801	-8378.39
ExampleDatasetResults/BranchModels/0.001/BI/TrU/ND1/R	TrU	41	12.7235	6.03446	w0 = 0.11673;w1 = 0.04981;w2 = 0.03584	-7686.58
ExampleDatasetResults/BranchModels/0.001/BI/TrU/ND2/R	TrU	41	12.3429	5.93152	w0 = 0.08695;w1 = 0.07624;w2 = 0.05706	-8814.73
ExampleDatasetResults/BranchModels/0.001/BI/TrU/ND3/R	TrU	41	12.2255	5.58812	w0 = 0.23447;w1 = 0.14243;w2 = 0.06729	-3219.47
ExampleDatasetResults/BranchModels/0.001/BI/TrU/ND4/R	TrU	41	12.6093	6.52619	w0 = 0.07684;w1 = 0.05704;w2 = 0.03995	-11042.7
ExampleDatasetResults/BranchModels/0.001/BI/TrU/ND4L/R	TrU	41	13.1741	6.25873	w0 = 0.11298;w1 = 0.05248;w2 = 0.06465	-2418.98
ExampleDatasetResults/BranchModels/0.001/BI/TrU/ND5/R	TrU	41	12.4154	6.07691	w0 = 0.09297;w1 = 0.06850;w2 = 0.04443	-14420
ExampleDatasetResults/BranchModels/0.001/BI/TrU/TMConc2/R	TrU	41	10.3958	5.89019	w0 = 0.08998;w1 = 0.05814;w2 = 0.04337	-84125.7
ExampleDatasetResults/BranchModels/0.001/CU/M0/ATP6/R	M0	39	10.2826	6.30549	0.07387	-5603.96
ExampleDatasetResults/BranchModels/0.001/CU/M0/ATP8/R	M0	39	11.1424	8.22504	0.17981	-1425.26
ExampleDatasetResults/BranchModels/0.001/CU/M0/COX1/R	M0	39	11.3662	7.92002	0.01245	-9666.59
ExampleDatasetResults/BranchModels/0.001/CU/M0/COX2/R	M0	39	9.4945	7.18295	0.03314	-4575.31
ExampleDatasetResults/BranchModels/0.001/CU/M0/COX3/R	M0	39	9.75202	6.53289	0.02734	-5232.68
ExampleDatasetResults/BranchModels/0.001/CU/M0/CYTB/R	M0	39	10.5248	6.16017	0.03859	-8392.4
ExampleDatasetResults/BranchModels/0.001/CU/M0/ND1/R	M0	39	12.0795	5.80582	0.04777	-7700.12
ExampleDatasetResults/BranchModels/0.001/CU/M0/ND2/R	M0	39	11.987	5.81919	0.06836	-8818.08
ExampleDatasetResults/BranchModels/0.001/CU/M0/ND3/R	M0	39	11.7432	5.37862	0.11107	-3230.55
ExampleDatasetResults/BranchModels/0.001/CU/M0/ND4/R	M0	39	12.2166	6.35746	0.05042	-11049.8
ExampleDatasetResults/BranchModels/0.001/CU/M0/ND4L/R	M0	39	12.8789	6.23749	0.06319	-2420.55
ExampleDatasetResults/BranchModels/0.001/CU/M0/ND5/R	M0	39	11.7469	5.88699	0.05826	-14434
ExampleDatasetResults/BranchModels/0.001/CU/M0/TMConc2/R	M0	39	10.0517	5.73793	0.05329	-84188.3
ExampleDatasetResults/BranchModels/0.001/CU/TrC/ATP6/R	TrC	40	7.40229	5.76085	w0 = 0.84430;w1 = 0.10185;w2 = 1.00000	-6050.51
ExampleDatasetResults/BranchModels/0.001/CU/TrC/ATP8/R	TrC	40	9.45071	9.14268	w0 = 0.84430;w1 = 0.14401;w2 = 1.00000	-1456.01
ExampleDatasetResults/BranchModels/0.001/CU/TrC/COX1/R	TrC	40	5.94442	6.33005	w0 = 0.84430;w1 = 0.02092;w2 = 1.00000	-11406.9
ExampleDatasetResults/BranchModels/0.001/CU/TrC/COX2/R	TrC	40	5.72328	7.0819	w0 = 0.84430;w1 = 0.05421;w2 = 1.00000	-5167.56
ExampleDatasetResults/BranchModels/0.001/CU/TrC/COX3/R	TrC	40	5.71099	5.29137	w0 = 0.84430;w1 = 0.03458;w2 = 1.00000	-5917.28
ExampleDatasetResults/BranchModels/0.001/CU/TrC/CYTB/R	TrC	40	6.30004	5.02044	w0 = 0.84430;w1 = 0.05299;w2 = 1.00000	-9265.59
ExampleDatasetResults/BranchModels/0.001/CU/TrC/ND1/R	TrC	40	7.40136	4.74547	w0 = 0.84430;w1 = 0.06267;w2 = 1.00000	-8412.94
ExampleDatasetResults/BranchModels/0.001/CU/TrC/ND2/R	TrC	40	7.83785	5.17609	w0 = 0.84430;w1 = 0.07849;w2 = 1.00000	-9425.04
ExampleDatasetResults/BranchModels/0.001/CU/TrC/ND3/R	TrC	40	8.87231	5.12171	w0 = 0.84430;w1 = 0.16120;w2 = 1.00000	-3421.34
ExampleDatasetResults/BranchModels/0.001/CU/TrC/ND4/R	TrC	40	7.62186	5.39008	w0 = 0.84430;w1 = 0.06065;w2 = 1.00000	-11962.9
ExampleDatasetResults/BranchModels/0.001/CU/TrC/ND4L/R	TrC	40	7.65367	5.22535	w0 = 0.84430;w1 = 0.06710;w2 = 1.00000	-2580.61
ExampleDatasetResults/BranchModels/0.001/CU/TrC/ND5/R	TrC	40	7.42185	5.1729	w0 = 0.84430;w1 = 0.07748;w2 = 1.00000	-15651.5
ExampleDatasetResults/BranchModels/0.001/CU/TrC/TMConc2/R	TrC	40	6.73274	5.17212	w0 = 0.84430;w1 = 0.06539;w2 = 1.00000	-91961.3
ExampleDatasetResults/BranchModels/0.001/CU/TrU/ATP6/R	TrU	41	11.4574	6.79717	w0 = 0.00084;w1 = 0.11063;w2 = 0.04913	-5590.9
ExampleDatasetResults/BranchModels/0.001/CU/TrU/ATP8/R	TrU	41	10.6574	8.10335	w0 = 0.00084;w1 = 0.14901;w2 = 0.21514	-1424.51
ExampleDatasetResults/BranchModels/0.001/CU/TrU/COX1/R	TrU	41	13.4643	8.58577	w0 = 0.00084;w1 = 0.02430;w2 = 0.00706	-9643.88
ExampleDatasetResults/BranchModels/0.001/CU/TrU/COX2/R	TrU	41	12.3166	8.08238	w0 = 0.00084;w1 = 0.06255;w2 = 0.01610	-4552.62
ExampleDatasetResults/BranchModels/0.001/CU/TrU/COX3/R	TrU	41	10.5306	6.83384	w0 = 0.00084;w1 = 0.03703;w2 = 0.02089	-5228.15
ExampleDatasetResults/BranchModels/0.001/CU/TrU/CYTB/R	TrU	41	12.379	6.74666	w0 = 0.00084;w1 = 0.05704;w2 = 0.02466	-8377
ExampleDatasetResults/BranchModels/0.001/CU/TrU/ND1/R	TrU	41	13.2541	6.08098	w0 = 0.00084;w1 = 0.06625;w2 = 0.03420	-7689.37
ExampleDatasetResults/BranchModels/0.001/CU/TrU/ND2/R	TrU	41	13.154	6.03523	w0 = 0.00084;w1 = 0.08488;w2 = 0.05368	-8811.97
ExampleDatasetResults/BranchModels/0.001/CU/TrU/ND3/R	TrU	41	13.1697	5.78567	w0 = 0.00084;w1 = 0.17061;w2 = 0.06547	-3219.05
ExampleDatasetResults/BranchModels/0.001/CU/TrU/ND4/R	TrU	41	13.2147	6.58137	w0 = 0.00084;w1 = 0.06320;w2 = 0.03906	-11041.7
ExampleDatasetResults/BranchModels/0.001/CU/TrU/ND4L/R	TrU	41	13.0801	6.27311	w0 = 0.00084;w1 = 0.06715;w2 = 0.06000	-2420.45
ExampleDatasetResults/BranchModels/0.001/CU/TrU/ND5/R	TrU	41	13.2184	6.23958	w0 = 0.00084;w1 = 0.08144;w2 = 0.04071	-14410.5
ExampleDatasetResults/BranchModels/0.001/CU/TrU/TMConc2/R	TrU	41	10.8407	6.01091	w0 = 0.00084;w1 = 0.06992;w2 = 0.04080	-84106.7
ExampleDatasetResults/BranchModels/0.001/H/M0/ATP6/R	M0	39	10.2826	6.30549	0.07387	-5603.96
ExampleDatasetResults/BranchModels/0.001/H/M0/ATP8/R	M0	39	11.1424	8.22504	0.17981	-1425.26
ExampleDatasetResults/BranchModels/0.001/H/M0/COX1/R	M0	39	11.3662	7.92002	0.01245	-9666.59
ExampleDatasetResults/BranchModels/0.001/H/M0/COX2/R	M0	39	9.4945	7.18295	0.03314	-4575.31
ExampleDatasetResults/BranchModels/0.001/H/M0/COX3/R	M0	39	9.75202	6.53289	0.02734	-5232.68
ExampleDatasetResults/BranchModels/0.001/H/M0/CYTB/R	M0	39	10.5248	6.16017	0.03859	-8392.4
ExampleDatasetResults/BranchModels/0.001/H/M0/ND1/R	M0	39	12.0795	5.80582	0.04777	-7700.12
ExampleDatasetResults/BranchModels/0.001/H/M0/ND2/R	M0	39	11.987	5.81919	0.06836	-8818.08
ExampleDatasetResults/BranchModels/0.001/H/M0/ND3/R	M0	39	11.7432	5.37862	0.11107	-3230.55
ExampleDatasetResults/BranchModels/0.001/H/M0/ND4/R	M0	39	12.2166	6.35746	0.05042	-11049.8
ExampleDatasetResults/BranchModels/0.001/H/M0/ND4L/R	M0	39	12.8789	6.23749	0.06319	-2420.55
ExampleDatasetResults/BranchModels/0.001/H/M0/ND5/R	M0	39	11.7469	5.88699	0.05826	-14434
ExampleDatasetResults/BranchModels/0.001/H/M0/TMConc2/R	M0	39	10.0517	5.73793	0.05329	-84188.3
ExampleDatasetResults/BranchModels/0.001/H/TrC/ATP6/R	TrC	40	8.34612	6.39037	w0 = 0.84430;w1 = 0.05836;w2 = 1.00000	-6108.49
ExampleDatasetResults/BranchModels/0.001/H/TrC/ATP8/R	TrC	40	9.86392	9.72599	w0 = 0.84430;w1 = 0.20631;w2 = 1.00000	-1485.57
ExampleDatasetResults/BranchModels/0.001/H/TrC/COX1/R	TrC	40	7.71686	7.35515	w0 = 0.84430;w1 = 0.01378;w2 = 1.00000	-11646.3
ExampleDatasetResults/BranchModels/0.001/H/TrC/COX2/R	TrC	40	6.96902	8.16683	w0 = 0.84430;w1 = 0.03794;w2 = 1.00000	-5287.98
ExampleDatasetResults/BranchModels/0.001/H/TrC/COX3/R	TrC	40	6.56324	5.97352	w0 = 0.84430;w1 = 0.02575;w2 = 1.00000	-6082.99
ExampleDatasetResults/BranchModels/0.001/H/TrC/CYTB/R	TrC	40	6.76467	5.41772	w0 = 0.84430;w1 = 0.03682;w2 = 1.00000	-9463.9
ExampleDatasetResults/BranchModels/0.001/H/TrC/ND1/R	TrC	40	8.17619	5.06811	w0 = 0.84430;w1 = 0.04320;w2 = 1.00000	-8585.49
ExampleDatasetResults/BranchModels/0.001/H/TrC/ND2/R	TrC	40	9.44051	5.53268	w0 = 0.84430;w1 = 0.05641;w2 = 1.00000	-9596.69
ExampleDatasetResults/BranchModels/0.001/H/TrC/ND3/R	TrC	40	9.17285	5.4316	w0 = 0.84430;w1 = 0.11595;w2 = 1.00000	-3457.53
ExampleDatasetResults/BranchModels/0.001/H/TrC/ND4/R	TrC	40	8.30186	5.73152	w0 = 0.84430;w1 = 0.04909;w2 = 1.00000	-12297.6
ExampleDatasetResults/BranchModels/0.001/H/TrC/ND4L/R	TrC	40	9.18869	5.80343	w0 = 0.84430;w1 = 0.05813;w2 = 1.00000	-2636.56
ExampleDatasetResults/BranchModels/0.001/H/TrC/ND5/R	TrC	40	7.75851	5.45754	w0 = 0.84430;w1 = 0.05743;w2 = 1.00000	-16002.5
ExampleDatasetResults/BranchModels/0.001/H/TrC/TMConc2/R	TrC	40	7.45838	5.63259	w0 = 0.84430;w1 = 0.04623;w2 = 1.00000	-93755.8
ExampleDatasetResults/BranchModels/0.001/H/TrU/ATP6/R	TrU	41	10.2825	6.30548	w0 = 0.00084;w1 = 0.07389;w2 = 0.07387	-5603.96
ExampleDatasetResults/BranchModels/0.001/H/TrU/ATP8/R	TrU	41	11.1856	8.26379	w0 = 0.00084;w1 = 0.24399;w2 = 0.16082	-1424.53
ExampleDatasetResults/BranchModels/0.001/H/TrU/COX1/R	TrU	41	11.1087	7.91404	w0 = 0.00084;w1 = 0.01669;w2 = 0.01061	-9663.78
ExampleDatasetResults/BranchModels/0.001/H/TrU/COX2/R	TrU	41	9.15316	7.03137	w0 = 0.00084;w1 = 0.05548;w2 = 0.02614	-4569.21
ExampleDatasetResults/BranchModels/0.001/H/TrU/COX3/R	TrU	41	9.66159	6.51593	w0 = 0.00084;w1 = 0.03251;w2 = 0.02562	-5232.09
ExampleDatasetResults/BranchModels/0.001/H/TrU/CYTB/R	TrU	41	10.5321	6.16577	w0 = 0.00084;w1 = 0.04479;w2 = 0.03629	-8391.55
ExampleDatasetResults/BranchModels/0.001/H/TrU/ND1/R	TrU	41	12.0223	5.81411	w0 = 0.00084;w1 = 0.05527;w2 = 0.04517	-7699.36
ExampleDatasetResults/BranchModels/0.001/H/TrU/ND2/R	TrU	41	11.9623	5.82056	w0 = 0.00084;w1 = 0.07079;w2 = 0.06744	-8818.03
ExampleDatasetResults/BranchModels/0.001/H/TrU/ND3/R	TrU	41	11.6249	5.35029	w0 = 0.00084;w1 = 0.14700;w2 = 0.10103	-3229.25
ExampleDatasetResults/BranchModels/0.001/H/TrU/ND4/R	TrU	41	12.1274	6.37603	w0 = 0.00084;w1 = 0.06257;w2 = 0.04663	-11047.6
ExampleDatasetResults/BranchModels/0.001/H/TrU/ND4L/R	TrU	41	12.9015	6.23609	w0 = 0.00084;w1 = 0.06119;w2 = 0.06409	-2420.54
ExampleDatasetResults/BranchModels/0.001/H/TrU/ND5/R	TrU	41	11.8138	5.91578	w0 = 0.00084;w1 = 0.08739;w2 = 0.05139	-14425.4
ExampleDatasetResults/BranchModels/0.001/H/TrU/TMConc2/R	TrU	41	10.0307	5.73855	w0 = 0.00084;w1 = 0.05780;w2 = 0.05167	-84185.6
ExampleDatasetResults/BranchModels/0.001/T/M0/ATP6/R	M0	39	10.2826	6.30549	0.07387	-5603.96
ExampleDatasetResults/BranchModels/0.001/T/M0/ATP8/R	M0	39	11.1424	8.22504	0.17981	-1425.26
ExampleDatasetResults/BranchModels/0.001/T/M0/COX1/R	M0	39	11.3662	7.92002	0.01245	-9666.59
ExampleDatasetResults/BranchModels/0.001/T/M0/COX2/R	M0	39	9.4945	7.18295	0.03314	-4575.31
ExampleDatasetResults/BranchModels/0.001/T/M0/COX3/R	M0	39	9.75202	6.53289	0.02734	-5232.68
ExampleDatasetResults/BranchModels/0.001/T/M0/CYTB/R	M0	39	10.5248	6.16017	0.03859	-8392.4
ExampleDatasetResults/BranchModels/0.001/T/M0/ND1/R	M0	39	12.0795	5.80582	0.04777	-7700.12
ExampleDatasetResults/BranchModels/0.001/T/M0/ND2/R	M0	39	11.987	5.81919	0.06836	-8818.08
ExampleDatasetResults/BranchModels/0.001/T/M0/ND3/R	M0	39	11.7432	5.37862	0.11107	-3230.55
ExampleDatasetResults/BranchModels/0.001/T/M0/ND4/R	M0	39	12.2166	6.35746	0.05042	-11049.8
ExampleDatasetResults/BranchModels/0.001/T/M0/ND4L/R	M0	39	12.8789	6.23749	0.06319	-2420.55
ExampleDatasetResults/BranchModels/0.001/T/M0/ND5/R	M0	39	11.7469	5.88699	0.05826	-14434
ExampleDatasetResults/BranchModels/0.001/T/M0/TMConc2/R	M0	39	10.0517	5.73793	0.05329	-84188.3
ExampleDatasetResults/BranchModels/0.001/T/TrC/ATP6/R	TrC	40	12.0081	7.62672	w0 = 0.84430;w1 = 0.04368;w2 = 1.00000	-5833.96
ExampleDatasetResults/BranchModels/0.001/T/TrC/ATP8/R	TrC	40	11.5256	9.17493	w0 = 0.84430;w1 = 0.18708;w2 = 1.00000	-1465.74
ExampleDatasetResults/BranchModels/0.001/T/TrC/COX1/R	TrC	40	14.0921	9.64168	w0 = 0.84430;w1 = 0.00631;w2 = 1.00000	-10602.2
ExampleDatasetResults/BranchModels/0.001/T/TrC/COX2/R	TrC	40	13.5426	9.67794	w0 = 0.84430;w1 = 0.01382;w2 = 1.00000	-4856.62
ExampleDatasetResults/BranchModels/0.001/T/TrC/COX3/R	TrC	40	10.7992	7.40928	w0 = 0.84430;w1 = 0.01790;w2 = 1.00000	-5669.45
ExampleDatasetResults/BranchModels/0.001/T/TrC/CYTB/R	TrC	40	13.4309	7.58002	w0 = 0.84430;w1 = 0.02071;w2 = 1.00000	-8956.45
ExampleDatasetResults/BranchModels/0.001/T/TrC/ND1/R	TrC	40	12.8658	6.24854	w0 = 0.84430;w1 = 0.03098;w2 = 1.00000	-8151.5
ExampleDatasetResults/BranchModels/0.001/T/TrC/ND2/R	TrC	40	13.5123	6.34499	w0 = 0.84430;w1 = 0.04882;w2 = 1.00000	-9259.31
ExampleDatasetResults/BranchModels/0.001/T/TrC/ND3/R	TrC	40	13.0386	6.24534	w0 = 0.84430;w1 = 0.06024;w2 = 1.00000	-3314.43
ExampleDatasetResults/BranchModels/0.001/T/TrC/ND4/R	TrC	40	13.5376	7.0614	w0 = 0.84430;w1 = 0.03330;w2 = 1.00000	-11766.4
ExampleDatasetResults/BranchModels/0.001/T/TrC/ND4L/R	TrC	40	12.8327	6.56976	w0 = 0.84430;w1 = 0.05622;w2 = 1.00000	-2565.8
ExampleDatasetResults/BranchModels/0.001/T/TrC/ND5/R	TrC	40	13.7353	6.83333	w0 = 0.84430;w1 = 0.03586;w2 = 1.00000	-15211.3
ExampleDatasetResults/BranchModels/0.001/T/TrC/TMConc2/R	TrC	40	11.1138	6.64468	w0 = 0.84430;w1 = 0.03595;w2 = 1.00000	-89234.2
ExampleDatasetResults/BranchModels/0.001/T/TrU/ATP6/R	TrU	41	11.4574	6.79717	w0 = 0.00084;w1 = 0.04913;w2 = 0.11063	-5590.9
ExampleDatasetResults/BranchModels/0.001/T/TrU/ATP8/R	TrU	41	10.6574	8.10335	w0 = 0.00084;w1 = 0.21514;w2 = 0.14901	-1424.51
ExampleDatasetResults/BranchModels/0.001/T/TrU/COX1/R	TrU	41	13.4644	8.58578	w0 = 0.00084;w1 = 0.00706;w2 = 0.02430	-9643.88
ExampleDatasetResults/BranchModels/0.001/T/TrU/COX2/R	TrU	41	12.3166	8.08238	w0 = 0.00084;w1 = 0.01610;w2 = 0.06255	-4552.62
ExampleDatasetResults/BranchModels/0.001/T/TrU/COX3/R	TrU	41	10.5306	6.83384	w0 = 0.00084;w1 = 0.02089;w2 = 0.03703	-5228.15
ExampleDatasetResults/BranchModels/0.001/T/TrU/CYTB/R	TrU	41	12.3791	6.74667	w0 = 0.00084;w1 = 0.02466;w2 = 0.05704	-8377
ExampleDatasetResults/BranchModels/0.001/T/TrU/ND1/R	TrU	41	13.2541	6.08098	w0 = 0.00084;w1 = 0.03420;w2 = 0.06625	-7689.37
ExampleDatasetResults/BranchModels/0.001/T/TrU/ND2/R	TrU	41	13.154	6.03523	w0 = 0.00084;w1 = 0.05368;w2 = 0.08488	-8811.97
ExampleDatasetResults/BranchModels/0.001/T/TrU/ND3/R	TrU	41	13.1697	5.78567	w0 = 0.00084;w1 = 0.06547;w2 = 0.17061	-3219.05
ExampleDatasetResults/BranchModels/0.001/T/TrU/ND4/R	TrU	41	13.2147	6.58137	w0 = 0.00084;w1 = 0.03906;w2 = 0.06320	-11041.7
ExampleDatasetResults/BranchModels/0.001/T/TrU/ND4L/R	TrU	41	13.0801	6.27311	w0 = 0.00084;w1 = 0.06000;w2 = 0.06715	-2420.45
ExampleDatasetResults/BranchModels/0.001/T/TrU/ND5/R	TrU	41	13.2184	6.23954	w0 = 0.00084;w1 = 0.04071;w2 = 0.08144	-14410.5
ExampleDatasetResults/BranchModels/0.001/T/TrU/TMConc2/R	TrU	41	10.8407	6.01091	w0 = 0.00084;w1 = 0.04080;w2 = 0.06992	-84106.7
ExampleDatasetResults/BranchModels/0.01/2WA/M0/ATP6/R	M0	39	10.2826	6.30549	0.07387	-5603.96
ExampleDatasetResults/BranchModels/0.01/2WA/M0/ATP8/R	M0	39	11.1424	8.22504	0.17981	-1425.26
ExampleDatasetResults/BranchModels/0.01/2WA/M0/COX1/R	M0	39	11.3662	7.92002	0.01245	-9666.59
ExampleDatasetResults/BranchModels/0.01/2WA/M0/COX2/R	M0	39	9.49449	7.18295	0.03314	-4575.31
ExampleDatasetResults/BranchModels/0.01/2WA/M0/COX3/R	M0	39	9.75202	6.53289	0.02734	-5232.68
ExampleDatasetResults/BranchModels/0.01/2WA/M0/CYTB/R	M0	39	10.5248	6.16017	0.03859	-8392.4
ExampleDatasetResults/BranchModels/0.01/2WA/M0/ND1/R	M0	39	12.0795	5.80582	0.04777	-7700.12
ExampleDatasetResults/BranchModels/0.01/2WA/M0/ND2/R	M0	39	11.987	5.81919	0.06836	-8818.08
ExampleDatasetResults/BranchModels/0.01/2WA/M0/ND3/R	M0	39	11.7432	5.37862	0.11107	-3230.55
ExampleDatasetResults/BranchModels/0.01/2WA/M0/ND4/R	M0	39	12.2166	6.35746	0.05042	-11049.8
ExampleDatasetResults/BranchModels/0.01/2WA/M0/ND4L/R	M0	39	12.8789	6.23749	0.06319	-2420.55
ExampleDatasetResults/BranchModels/0.01/2WA/M0/ND5/R	M0	39	11.7469	5.887	0.05826	-14434
ExampleDatasetResults/BranchModels/0.01/2WA/M0/TMConc2/R	M0	39	10.0517	5.73793	0.05329	-84188.3
ExampleDatasetResults/BranchModels/0.01/2WA/TrC/ATP6/R	TrC	40	10.7648	6.62693	w0 = 0.12608;w1 = 0.06455;w2 = 1.00000	-5692.73
ExampleDatasetResults/BranchModels/0.01/2WA/TrC/ATP8/R	TrC	40	11.3126	8.47987	w0 = 0.05357;w1 = 0.17376;w2 = 1.00000	-1431.04
ExampleDatasetResults/BranchModels/0.01/2WA/TrC/COX1/R	TrC	40	12.794	8.52619	w0 = 0.00757;w1 = 0.01015;w2 = 1.00000	-9869.15
ExampleDatasetResults/BranchModels/0.01/2WA/TrC/COX2/R	TrC	40	11.3672	8.2719	w0 = 0.11316;w1 = 0.02472;w2 = 1.00000	-4642.02
ExampleDatasetResults/BranchModels/0.01/2WA/TrC/COX3/R	TrC	40	10.9458	7.17885	w0 = 0.01529;w1 = 0.02271;w2 = 1.00000	-5333.29
ExampleDatasetResults/BranchModels/0.01/2WA/TrC/CYTB/R	TrC	40	12.126	6.87817	w0 = 0.04245;w1 = 0.03048;w2 = 1.00000	-8518.55
ExampleDatasetResults/BranchModels/0.01/2WA/TrC/ND1/R	TrC	40	13.4657	6.10179	w0 = 0.03220;w1 = 0.03779;w2 = 1.00000	-7782.61
ExampleDatasetResults/BranchModels/0.01/2WA/TrC/ND2/R	TrC	40	13.2218	6.16102	w0 = 0.07924;w1 = 0.05630;w2 = 1.00000	-8925.89
ExampleDatasetResults/BranchModels/0.01/2WA/TrC/ND3/R	TrC	40	12.7346	5.79	w0 = 0.08429;w1 = 0.08887;w2 = 1.00000	-3264.29
ExampleDatasetResults/BranchModels/0.01/2WA/TrC/ND4/R	TrC	40	13.4786	6.78163	w0 = 0.06578;w1 = 0.04207;w2 = 1.00000	-11229.9
ExampleDatasetResults/BranchModels/0.01/2WA/TrC/ND4L/R	TrC	40	13.8628	6.525	w0 = 0.09822;w1 = 0.05133;w2 = 1.00000	-2447.65
ExampleDatasetResults/BranchModels/0.01/2WA/TrC/ND5/R	TrC	40	12.7081	6.1904	w0 = 0.10148;w1 = 0.04860;w2 = 1.00000	-14651
ExampleDatasetResults/BranchModels/0.01/2WA/TrC/TMConc2/R	TrC	40	11.0519	6.16961	w0 = 0.06042;w1 = 0.04408;w2 = 1.00000	-85415.1
ExampleDatasetResults/BranchModels/0.01/2WA/TrU/ATP6/R	TrU	41	10.3648	6.34529	w0 = 0.15118;w1 = 0.07237;w2 = 0.06920	-5602.37
ExampleDatasetResults/BranchModels/0.01/2WA/TrU/ATP8/R	TrU	41	11.0958	8.21864	w0 = 0.06494;w1 = 0.18189;w2 = 0.19684	-1424.85
ExampleDatasetResults/BranchModels/0.01/2WA/TrU/COX1/R	TrU	41	11.4671	7.95452	w0 = 0.01094;w1 = 0.01206;w2 = 0.01572	-9666.15
ExampleDatasetResults/BranchModels/0.01/2WA/TrU/COX2/R	TrU	41	9.76229	7.30551	w0 = 0.17047;w1 = 0.03076;w2 = 0.03853	-4571.85
ExampleDatasetResults/BranchModels/0.01/2WA/TrU/COX3/R	TrU	41	9.86048	6.58158	w0 = 0.01943;w1 = 0.02654;w2 = 0.03393	-5232.2
ExampleDatasetResults/BranchModels/0.01/2WA/TrU/CYTB/R	TrU	41	10.724	6.24215	w0 = 0.07148;w1 = 0.03673;w2 = 0.04386	-8390.83
ExampleDatasetResults/BranchModels/0.01/2WA/TrU/ND1/R	TrU	41	12.4495	5.88808	w0 = 0.04231;w1 = 0.04343;w2 = 0.07814	-7695.61
ExampleDatasetResults/BranchModels/0.01/2WA/TrU/ND2/R	TrU	41	12.1973	5.85861	w0 = 0.09337;w1 = 0.06514;w2 = 0.08160	-8816.93
ExampleDatasetResults/BranchModels/0.01/2WA/TrU/ND3/R	TrU	41	11.8733	5.42367	w0 = 0.25728;w1 = 0.10598;w2 = 0.12780	-3229.96
ExampleDatasetResults/BranchModels/0.01/2WA/TrU/ND4/R	TrU	41	12.3597	6.39663	w0 = 0.09100;w1 = 0.04904;w2 = 0.05217	-11048.4
ExampleDatasetResults/BranchModels/0.01/2WA/TrU/ND4L/R	TrU	41	13.3835	6.3363	w0 = 0.11355;w1 = 0.05646;w2 = 0.09758	-2418.94
ExampleDatasetResults/BranchModels/0.01/2WA/TrU/ND5/R	TrU	41	11.9535	5.94252	w0 = 0.12712;w1 = 0.05535;w2 = 0.06408	-14429.3
ExampleDatasetResults/BranchModels/0.01/2WA/TrU/TMConc2/R	TrU	41	10.1626	5.77901	w0 = 0.08084;w1 = 0.05139;w2 = 0.06017	-84179.6
ExampleDatasetResults/BranchModels/0.01/AH/M0/ATP6/R	M0	39	10.2826	6.30549	0.07387	-5603.96
ExampleDatasetResults/BranchModels/0.01/AH/M0/ATP8/R	M0	39	11.1424	8.22504	0.17981	-1425.26
ExampleDatasetResults/BranchModels/0.01/AH/M0/COX1/R	M0	39	11.3662	7.92002	0.01245	-9666.59
ExampleDatasetResults/BranchModels/0.01/AH/M0/COX2/R	M0	39	9.4945	7.18295	0.03314	-4575.31
ExampleDatasetResults/BranchModels/0.01/AH/M0/COX3/R	M0	39	9.75202	6.53289	0.02734	-5232.68
ExampleDatasetResults/BranchModels/0.01/AH/M0/CYTB/R	M0	39	10.5248	6.16017	0.03859	-8392.4
ExampleDatasetResults/BranchModels/0.01/AH/M0/ND1/R	M0	39	12.0795	5.80582	0.04777	-7700.12
ExampleDatasetResults/BranchModels/0.01/AH/M0/ND2/R	M0	39	11.987	5.81918	0.06836	-8818.08
ExampleDatasetResults/BranchModels/0.01/AH/M0/ND3/R	M0	39	11.7432	5.37862	0.11107	-3230.55
ExampleDatasetResults/BranchModels/0.01/AH/M0/ND4/R	M0	39	12.2166	6.35746	0.05042	-11049.8
ExampleDatasetResults/BranchModels/0.01/AH/M0/ND4L/R	M0	39	12.8789	6.23749	0.06319	-2420.55
ExampleDatasetResults/BranchModels/0.01/AH/M0/ND5/R	M0	39	11.7469	5.887	0.05826	-14434
ExampleDatasetResults/BranchModels/0.01/AH/M0/TMConc2/R	M0	39	10.0517	5.73793	0.05329	-84188.3
ExampleDatasetResults/BranchModels/0.01/AH/TrC/ATP6/R	TrC	40	8.81581	5.9696	w0 = 0.84430;w1 = 0.07495;w2 = 1.00000	-5893.34
ExampleDatasetResults/BranchModels/0.01/AH/TrC/ATP8/R	TrC	40	9.94824	8.92424	w0 = 0.84430;w1 = 0.16944;w2 = 1.00000	-1453.37
ExampleDatasetResults/BranchModels/0.01/AH/TrC/COX1/R	TrC	40	8.90166	6.94871	w0 = 0.84430;w1 = 0.01512;w2 = 1.00000	-10811
ExampleDatasetResults/BranchModels/0.01/AH/TrC/COX2/R	TrC	40	7.22239	7.22637	w0 = 0.84430;w1 = 0.04484;w2 = 1.00000	-5004.43
ExampleDatasetResults/BranchModels/0.01/AH/TrC/COX3/R	TrC	40	7.50344	5.68059	w0 = 0.84430;w1 = 0.02836;w2 = 1.00000	-5692.71
ExampleDatasetResults/BranchModels/0.01/AH/TrC/CYTB/R	TrC	40	7.79621	5.30927	w0 = 0.84430;w1 = 0.04185;w2 = 1.00000	-8996.1
ExampleDatasetResults/BranchModels/0.01/AH/TrC/ND1/R	TrC	40	9.24442	5.01082	w0 = 0.84430;w1 = 0.05155;w2 = 1.00000	-8198.96
ExampleDatasetResults/BranchModels/0.01/AH/TrC/ND2/R	TrC	40	9.47907	5.3952	w0 = 0.84430;w1 = 0.07048;w2 = 1.00000	-9236.97
ExampleDatasetResults/BranchModels/0.01/AH/TrC/ND3/R	TrC	40	10.0058	5.14624	w0 = 0.84430;w1 = 0.12958;w2 = 1.00000	-3363.55
ExampleDatasetResults/BranchModels/0.01/AH/TrC/ND4/R	TrC	40	9.47235	5.63393	w0 = 0.84430;w1 = 0.05417;w2 = 1.00000	-11688.4
ExampleDatasetResults/BranchModels/0.01/AH/TrC/ND4L/R	TrC	40	9.72921	5.62602	w0 = 0.84430;w1 = 0.06156;w2 = 1.00000	-2532.19
ExampleDatasetResults/BranchModels/0.01/AH/TrC/ND5/R	TrC	40	8.47902	5.25194	w0 = 0.84430;w1 = 0.06684;w2 = 1.00000	-15343.4
ExampleDatasetResults/BranchModels/0.01/AH/TrC/TMConc2/R	TrC	40	8.12553	5.32892	w0 = 0.84430;w1 = 0.05381;w2 = 1.00000	-89491.7
ExampleDatasetResults/BranchModels/0.01/AH/TrU/ATP6/R	TrU	41	10.511	6.4294	w0 = 0.00844;w1 = 0.08632;w2 = 0.05682	-5600.64
ExampleDatasetResults/BranchModels/0.01/AH/TrU/ATP8/R	TrU	41	11.0921	8.21045	w0 = 0.00844;w1 = 0.17627;w2 = 0.18561	-1425.24
ExampleDatasetResults/BranchModels/0.01/AH/TrU/COX1/R	TrU	41	11.7193	8.2252	w0 = 0.00844;w1 = 0.01859;w2 = 0.00573	-9648.66
ExampleDatasetResults/BranchModels/0.01/AH/TrU/COX2/R	TrU	41	10.3476	7.39716	w0 = 0.00844;w1 = 0.05004;w2 = 0.01324	-4556.11
ExampleDatasetResults/BranchModels/0.01/AH/TrU/COX3/R	TrU	41	9.98163	6.65782	w0 = 0.00844;w1 = 0.03298;w2 = 0.02022	-5229.7
ExampleDatasetResults/BranchModels/0.01/AH/TrU/CYTB/R	TrU	41	11.1927	6.36737	w0 = 0.00844;w1 = 0.04712;w2 = 0.02668	-8384.94
ExampleDatasetResults/BranchModels/0.01/AH/TrU/ND1/R	TrU	41	12.4758	5.94618	w0 = 0.00844;w1 = 0.05829;w2 = 0.03406	-7693.57
ExampleDatasetResults/BranchModels/0.01/AH/TrU/ND2/R	TrU	41	12.3986	5.93667	w0 = 0.00844;w1 = 0.07685;w2 = 0.05453	-8814.91
ExampleDatasetResults/BranchModels/0.01/AH/TrU/ND3/R	TrU	41	12.1964	5.53301	w0 = 0.00844;w1 = 0.14478;w2 = 0.06600	-3223.71
ExampleDatasetResults/BranchModels/0.01/AH/TrU/ND4/R	TrU	41	12.5947	6.49893	w0 = 0.00844;w1 = 0.05912;w2 = 0.03730	-11043.1
ExampleDatasetResults/BranchModels/0.01/AH/TrU/ND4L/R	TrU	41	12.8545	6.22899	w0 = 0.00844;w1 = 0.06220;w2 = 0.06477	-2420.54
ExampleDatasetResults/BranchModels/0.01/AH/TrU/ND5/R	TrU	41	12.7097	6.11308	w0 = 0.00844;w1 = 0.07841;w2 = 0.03719	-14407.2
ExampleDatasetResults/BranchModels/0.01/AH/TrU/TMConc2/R	TrU	41	10.308	5.85083	w0 = 0.00844;w1 = 0.06121;w2 = 0.04228	-84151.2
ExampleDatasetResults/BranchModels/0.01/BI/M0/ATP6/R	M0	39	10.2826	6.30549	0.07387	-5603.96
ExampleDatasetResults/BranchModels/0.01/BI/M0/ATP8/R	M0	39	11.1424	8.22504	0.17981	-1425.26
ExampleDatasetResults/BranchModels/0.01/BI/M0/COX1/R	M0	39	11.3662	7.92002	0.01245	-9666.59
ExampleDatasetResults/BranchModels/0.01/BI/M0/COX2/R	M0	39	9.49449	7.18295	0.03314	-4575.31
ExampleDatasetResults/BranchModels/0.01/BI/M0/COX3/R	M0	39	9.75202	6.53289	0.02734	-5232.68
ExampleDatasetResults/BranchModels/0.01/BI/M0/CYTB/R	M0	39	10.5248	6.16017	0.03859	-8392.4
ExampleDatasetResults/BranchModels/0.01/BI/M0/ND1/R	M0	39	12.0795	5.80582	0.04777	-7700.12
ExampleDatasetResults/BranchModels/0.01/BI/M0/ND2/R	M0	39	11.987	5.81919	0.06836	-8818.08
ExampleDatasetResults/BranchModels/0.01/BI/M0/ND3/R	M0	39	11.7432	5.37862	0.11107	-3230.55
ExampleDatasetResults/BranchModels/0.01/BI/M0/ND4/R	M0	39	12.2166	6.35746	0.05042	-11049.8
ExampleDatasetResults/BranchModels/0.01/BI/M0/ND4L/R	M0	39	12.8789	6.23749	0.06319	-2420.55
ExampleDatasetResults/BranchModels/0.01/BI/M0/ND5/R	M0	39	11.7469	5.887	0.05826	-14434
ExampleDatasetResults/BranchModels/0.01/BI/M0/TMConc2/R	M0	39	10.0517	5.73793	0.05329	-84188.3
ExampleDatasetResults/BranchModels/0.01/BI/TrC/ATP6/R	TrC	40	8.60034	5.9713	w0 = 0.10553;w1 = 0.07230;w2 = 1.00000	-5961.87
ExampleDatasetResults/BranchModels/0.01/BI/TrC/ATP8/R	TrC	40	10.1446	9.14346	w0 = 0.22387;w1 = 0.13006;w2 = 1.00000	-1453.25
ExampleDatasetResults/BranchModels/0.01/BI/TrC/COX1/R	TrC	40	8.69719	6.99004	w0 = 0.04286;w1 = 0.01270;w2 = 1.00000	-11143.6
ExampleDatasetResults/BranchModels/0.01/BI/TrC/COX2/R	TrC	40	6.93013	7.4245	w0 = 0.11325;w1 = 0.03977;w2 = 1.00000	-5097.91
ExampleDatasetResults/BranchModels/0.01/BI/TrC/COX3/R	TrC	40	7.0293	5.62656	w0 = 0.05584;w1 = 0.02834;w2 = 1.00000	-5832.72
ExampleDatasetResults/BranchModels/0.01/BI/TrC/CYTB/R	TrC	40	7.45722	5.29148	w0 = 0.08572;w1 = 0.03751;w2 = 1.00000	-9172.4
ExampleDatasetResults/BranchModels/0.01/BI/TrC/ND1/R	TrC	40	9.07931	5.01304	w0 = 0.11953;w1 = 0.04439;w2 = 1.00000	-8314.15
ExampleDatasetResults/BranchModels/0.01/BI/TrC/ND2/R	TrC	40	9.10123	5.38748	w0 = 0.08748;w1 = 0.07305;w2 = 1.00000	-9359.4
ExampleDatasetResults/BranchModels/0.01/BI/TrC/ND3/R	TrC	40	9.64086	5.15532	w0 = 0.23555;w1 = 0.12740;w2 = 1.00000	-3401.67
ExampleDatasetResults/BranchModels/0.01/BI/TrC/ND4/R	TrC	40	9.0867	5.60766	w0 = 0.07740;w1 = 0.05364;w2 = 1.00000	-11860.2
ExampleDatasetResults/BranchModels/0.01/BI/TrC/ND4L/R	TrC	40	9.69159	5.61645	w0 = 0.11560;w1 = 0.05325;w2 = 1.00000	-2560.87
ExampleDatasetResults/BranchModels/0.01/BI/TrC/ND5/R	TrC	40	8.60327	5.39692	w0 = 0.09444;w1 = 0.06063;w2 = 1.00000	-15485.9
ExampleDatasetResults/BranchModels/0.01/BI/TrC/TMConc2/R	TrC	40	7.82536	5.35267	w0 = 0.09084;w1 = 0.05115;w2 = 1.00000	-90954.1
ExampleDatasetResults/BranchModels/0.01/BI/TrU/ATP6/R	TrU	41	10.5863	6.48393	w0 = 0.10493;w1 = 0.08554;w2 = 0.05875	-5600.06
ExampleDatasetResults/BranchModels/0.01/BI/TrU/ATP8/R	TrU	41	10.9937	8.1978	w0 = 0.21522;w1 = 0.13768;w2 = 0.21785	-1424.14
ExampleDatasetResults/BranchModels/0.01/BI/TrU/COX1/R	TrU	41	11.8542	8.29538	w0 = 0.04238;w1 = 0.01615;w2 = 0.00669	-9641.04
ExampleDatasetResults/BranchModels/0.01/BI/TrU/COX2/R	TrU	41	10.317	7.52791	w0 = 0.11205;w1 = 0.04213;w2 = 0.01768	-4554.55
ExampleDatasetResults/BranchModels/0.01/BI/TrU/COX3/R	TrU	41	10.0983	6.7251	w0 = 0.05532;w1 = 0.03139;w2 = 0.02076	-5227.29
ExampleDatasetResults/BranchModels/0.01/BI/TrU/CYTB/R	TrU	41	11.3628	6.47405	w0 = 0.08541;w1 = 0.04171;w2 = 0.02801	-8378.39
ExampleDatasetResults/BranchModels/0.01/BI/TrU/ND1/R	TrU	41	12.7235	6.03446	w0 = 0.11673;w1 = 0.04981;w2 = 0.03584	-7686.58
ExampleDatasetResults/BranchModels/0.01/BI/TrU/ND2/R	TrU	41	12.3429	5.93151	w0 = 0.08695;w1 = 0.07624;w2 = 0.05706	-8814.73
ExampleDatasetResults/BranchModels/0.01/BI/TrU/ND3/R	TrU	41	12.2255	5.58812	w0 = 0.23447;w1 = 0.14243;w2 = 0.06729	-3219.47
ExampleDatasetResults/BranchModels/0.01/BI/TrU/ND4/R	TrU	41	12.6093	6.52619	w0 = 0.07684;w1 = 0.05704;w2 = 0.03995	-11042.7
ExampleDatasetResults/BranchModels/0.01/BI/TrU/ND4L/R	TrU	41	13.1741	6.25873	w0 = 0.11298;w1 = 0.05248;w2 = 0.06465	-2418.98
ExampleDatasetResults/BranchModels/0.01/BI/TrU/ND5/R	TrU	41	12.4154	6.07693	w0 = 0.09297;w1 = 0.06850;w2 = 0.04443	-14420
ExampleDatasetResults/BranchModels/0.01/BI/TrU/TMConc2/R	TrU	41	10.3958	5.89019	w0 = 0.08998;w1 = 0.05814;w2 = 0.04337	-84125.7
ExampleDatasetResults/BranchModels/0.01/CU/M0/ATP6/R	M0	39	10.2826	6.30549	0.07387	-5603.96
ExampleDatasetResults/BranchModels/0.01/CU/M0/ATP8/R	M0	39	11.1424	8.22504	0.17981	-1425.26
ExampleDatasetResults/BranchModels/0.01/CU/M0/COX1/R	M0	39	11.3662	7.92002	0.01245	-9666.59
ExampleDatasetResults/BranchModels/0.01/CU/M0/COX2/R	M0	39	9.49449	7.18295	0.03314	-4575.31
ExampleDatasetResults/BranchModels/0.01/CU/M0/COX3/R	M0	39	9.75202	6.53289	0.02734	-5232.68
ExampleDatasetResults/BranchModels/0.01/CU/M0/CYTB/R	M0	39	10.5248	6.16017	0.03859	-8392.4
ExampleDatasetResults/BranchModels/0.01/CU/M0/ND1/R	M0	39	12.0795	5.80582	0.04777	-7700.12
ExampleDatasetResults/BranchModels/0.01/CU/M0/ND2/R	M0	39	11.987	5.81919	0.06836	-8818.08
ExampleDatasetResults/BranchModels/0.01/CU/M0/ND3/R	M0	39	11.7432	5.37862	0.11107	-3230.55
ExampleDatasetResults/BranchModels/0.01/CU/M0/ND4/R	M0	39	12.2166	6.35746	0.05042	-11049.8
ExampleDatasetResults/BranchModels/0.01/CU/M0/ND4L/R	M0	39	12.8789	6.23749	0.06319	-2420.55
ExampleDatasetResults/BranchModels/0.01/CU/M0/ND5/R	M0	39	11.7469	5.887	0.05826	-14434
ExampleDatasetResults/BranchModels/0.01/CU/M0/TMConc2/R	M0	39	10.0517	5.73793	0.05329	-84188.3
ExampleDatasetResults/BranchModels/0.01/CU/TrC/ATP6/R	TrC	40	7.40229	5.76085	w0 = 0.84430;w1 = 0.10185;w2 = 1.00000	-6050.51
ExampleDatasetResults/BranchModels/0.01/CU/TrC/ATP8/R	TrC	40	9.45071	9.14268	w0 = 0.84430;w1 = 0.14401;w2 = 1.00000	-1456.01
ExampleDatasetResults/BranchModels/0.01/CU/TrC/COX1/R	TrC	40	5.94442	6.33005	w0 = 0.84430;w1 = 0.02092;w2 = 1.00000	-11406.9
ExampleDatasetResults/BranchModels/0.01/CU/TrC/COX2/R	TrC	40	5.72328	7.0819	w0 = 0.84430;w1 = 0.05421;w2 = 1.00000	-5167.56
ExampleDatasetResults/BranchModels/0.01/CU/TrC/COX3/R	TrC	40	5.71099	5.29137	w0 = 0.84430;w1 = 0.03458;w2 = 1.00000	-5917.28
ExampleDatasetResults/BranchModels/0.01/CU/TrC/CYTB/R	TrC	40	6.30004	5.02044	w0 = 0.84430;w1 = 0.05299;w2 = 1.00000	-9265.59
ExampleDatasetResults/BranchModels/0.01/CU/TrC/ND1/R	TrC	40	7.40136	4.74547	w0 = 0.84430;w1 = 0.06267;w2 = 1.00000	-8412.94
ExampleDatasetResults/BranchModels/0.01/CU/TrC/ND2/R	TrC	40	7.83785	5.17609	w0 = 0.84430;w1 = 0.07849;w2 = 1.00000	-9425.04
ExampleDatasetResults/BranchModels/0.01/CU/TrC/ND3/R	TrC	40	8.87231	5.12171	w0 = 0.84430;w1 = 0.16120;w2 = 1.00000	-3421.34
ExampleDatasetResults/BranchModels/0.01/CU/TrC/ND4/R	TrC	40	7.62186	5.39008	w0 = 0.84430;w1 = 0.06065;w2 = 1.00000	-11962.9
ExampleDatasetResults/BranchModels/0.01/CU/TrC/ND4L/R	TrC	40	7.65367	5.22535	w0 = 0.84430;w1 = 0.06710;w2 = 1.00000	-2580.61
ExampleDatasetResults/BranchModels/0.01/CU/TrC/ND5/R	TrC	40	7.42185	5.1729	w0 = 0.84430;w1 = 0.07748;w2 = 1.00000	-15651.5
ExampleDatasetResults/BranchModels/0.01/CU/TrC/TMConc2/R	TrC	40	6.73274	5.17212	w0 = 0.84430;w1 = 0.06539;w2 = 1.00000	-91961.3
ExampleDatasetResults/BranchModels/0.01/CU/TrU/ATP6/R	TrU	41	11.4574	6.79717	w0 = 0.00844;w1 = 0.11063;w2 = 0.04913	-5590.9
ExampleDatasetResults/BranchModels/0.01/CU/TrU/ATP8/R	TrU	41	10.6574	8.10335	w0 = 0.00844;w1 = 0.14901;w2 = 0.21514	-1424.51
ExampleDatasetResults/BranchModels/0.01/CU/TrU/COX1/R	TrU	41	13.4644	8.58578	w0 = 0.00844;w1 = 0.02430;w2 = 0.00706	-9643.88
ExampleDatasetResults/BranchModels/0.01/CU/TrU/COX2/R	TrU	41	12.3166	8.08238	w0 = 0.00844;w1 = 0.06255;w2 = 0.01610	-4552.62
ExampleDatasetResults/BranchModels/0.01/CU/TrU/COX3/R	TrU	41	10.5306	6.83385	w0 = 0.00844;w1 = 0.03703;w2 = 0.02089	-5228.15
ExampleDatasetResults/BranchModels/0.01/CU/TrU/CYTB/R	TrU	41	12.379	6.74666	w0 = 0.00844;w1 = 0.05704;w2 = 0.02466	-8377
ExampleDatasetResults/BranchModels/0.01/CU/TrU/ND1/R	TrU	41	13.2541	6.08098	w0 = 0.00844;w1 = 0.06625;w2 = 0.03420	-7689.37
ExampleDatasetResults/BranchModels/0.01/CU/TrU/ND2/R	TrU	41	13.154	6.03523	w0 = 0.00844;w1 = 0.08488;w2 = 0.05368	-8811.97
ExampleDatasetResults/BranchModels/0.01/CU/TrU/ND3/R	TrU	41	13.1697	5.78567	w0 = 0.00844;w1 = 0.17061;w2 = 0.06547	-3219.05
ExampleDatasetResults/BranchModels/0.01/CU/TrU/ND4/R	TrU	41	13.2147	6.58137	w0 = 0.00844;w1 = 0.06320;w2 = 0.03906	-11041.7
ExampleDatasetResults/BranchModels/0.01/CU/TrU/ND4L/R	TrU	41	13.0801	6.27311	w0 = 0.00844;w1 = 0.06715;w2 = 0.06000	-2420.45
ExampleDatasetResults/BranchModels/0.01/CU/TrU/ND5/R	TrU	41	13.2184	6.23956	w0 = 0.00844;w1 = 0.08144;w2 = 0.04071	-14410.5
ExampleDatasetResults/BranchModels/0.01/CU/TrU/TMConc2/R	TrU	41	10.8407	6.01091	w0 = 0.00844;w1 = 0.06992;w2 = 0.04080	-84106.7
ExampleDatasetResults/BranchModels/0.01/H/M0/ATP6/R	M0	39	10.2826	6.30549	0.07387	-5603.96
ExampleDatasetResults/BranchModels/0.01/H/M0/ATP8/R	M0	39	11.1424	8.22504	0.17981	-1425.26
ExampleDatasetResults/BranchModels/0.01/H/M0/COX1/R	M0	39	11.3662	7.92002	0.01245	-9666.59
ExampleDatasetResults/BranchModels/0.01/H/M0/COX2/R	M0	39	9.49449	7.18295	0.03314	-4575.31
ExampleDatasetResults/BranchModels/0.01/H/M0/COX3/R	M0	39	9.75202	6.53289	0.02734	-5232.68
ExampleDatasetResults/BranchModels/0.01/H/M0/CYTB/R	M0	39	10.5248	6.16017	0.03859	-8392.4
ExampleDatasetResults/BranchModels/0.01/H/M0/ND1/R	M0	39	12.0795	5.80582	0.04777	-7700.12
ExampleDatasetResults/BranchModels/0.01/H/M0/ND2/R	M0	39	11.987	5.81919	0.06836	-8818.08
ExampleDatasetResults/BranchModels/0.01/H/M0/ND3/R	M0	39	11.7432	5.37862	0.11107	-3230.55
ExampleDatasetResults/BranchModels/0.01/H/M0/ND4/R	M0	39	12.2166	6.35746	0.05042	-11049.8
ExampleDatasetResults/BranchModels/0.01/H/M0/ND4L/R	M0	39	12.8789	6.23749	0.06319	-2420.55
ExampleDatasetResults/BranchModels/0.01/H/M0/ND5/R	M0	39	11.7469	5.887	0.05826	-14434
ExampleDatasetResults/BranchModels/0.01/H/M0/TMConc2/R	M0	39	10.0517	5.73793	0.05329	-84188.3
ExampleDatasetResults/BranchModels/0.01/H/TrC/ATP6/R	TrC	40	8.34612	6.39037	w0 = 0.84430;w1 = 0.05836;w2 = 1.00000	-6108.49
ExampleDatasetResults/BranchModels/0.01/H/TrC/ATP8/R	TrC	40	9.86392	9.72599	w0 = 0.84430;w1 = 0.20631;w2 = 1.00000	-1485.57
ExampleDatasetResults/BranchModels/0.01/H/TrC/COX1/R	TrC	40	7.71686	7.35515	w0 = 0.84430;w1 = 0.01378;w2 = 1.00000	-11646.3
ExampleDatasetResults/BranchModels/0.01/H/TrC/COX2/R	TrC	40	6.96902	8.16683	w0 = 0.84430;w1 = 0.03794;w2 = 1.00000	-5287.98
ExampleDatasetResults/BranchModels/0.01/H/TrC/COX3/R	TrC	40	6.56324	5.97352	w0 = 0.84430;w1 = 0.02575;w2 = 1.00000	-6082.99
ExampleDatasetResults/BranchModels/0.01/H/TrC/CYTB/R	TrC	40	6.76467	5.41772	w0 = 0.84430;w1 = 0.03682;w2 = 1.00000	-9463.9
ExampleDatasetResults/BranchModels/0.01/H/TrC/ND1/R	TrC	40	8.17619	5.06811	w0 = 0.84430;w1 = 0.04320;w2 = 1.00000	-8585.49
ExampleDatasetResults/BranchModels/0.01/H/TrC/ND2/R	TrC	40	9.44051	5.53268	w0 = 0.84430;w1 = 0.05641;w2 = 1.00000	-9596.69
ExampleDatasetResults/BranchModels/0.01/H/TrC/ND3/R	TrC	40	9.17285	5.4316	w0 = 0.84430;w1 = 0.11595;w2 = 1.00000	-3457.53
ExampleDatasetResults/BranchModels/0.01/H/TrC/ND4/R	TrC	40	8.30186	5.73152	w0 = 0.84430;w1 = 0.04909;w2 = 1.00000	-12297.6
ExampleDatasetResults/BranchModels/0.01/H/TrC/ND4L/R	TrC	40	9.18869	5.80343	w0 = 0.84430;w1 = 0.05813;w2 = 1.00000	-2636.56
ExampleDatasetResults/BranchModels/0.01/H/TrC/ND5/R	TrC	40	7.75851	5.45754	w0 = 0.84430;w1 = 0.05743;w2 = 1.00000	-16002.5
ExampleDatasetResults/BranchModels/0.01/H/TrC/TMConc2/R	TrC	40	7.45838	5.63259	w0 = 0.84430;w1 = 0.04623;w2 = 1.00000	-93755.8
ExampleDatasetResults/BranchModels/0.01/H/TrU/ATP6/R	TrU	41	10.2825	6.30548	w0 = 0.00844;w1 = 0.07389;w2 = 0.07387	-5603.96
ExampleDatasetResults/BranchModels/0.01/H/TrU/ATP8/R	TrU	41	11.1856	8.26379	w0 = 0.00844;w1 = 0.24399;w2 = 0.16082	-1424.53
ExampleDatasetResults/BranchModels/0.01/H/TrU/COX1/R	TrU	41	11.1087	7.91404	w0 = 0.00844;w1 = 0.01669;w2 = 0.01061	-9663.78
ExampleDatasetResults/BranchModels/0.01/H/TrU/COX2/R	TrU	41	9.15316	7.03137	w0 = 0.00844;w1 = 0.05548;w2 = 0.02614	-4569.21
ExampleDatasetResults/BranchModels/0.01/H/TrU/COX3/R	TrU	41	9.66159	6.51593	w0 = 0.00844;w1 = 0.03251;w2 = 0.02562	-5232.09
ExampleDatasetResults/BranchModels/0.01/H/TrU/CYTB/R	TrU	41	10.5321	6.16577	w0 = 0.00844;w1 = 0.04479;w2 = 0.03629	-8391.55
ExampleDatasetResults/BranchModels/0.01/H/TrU/ND1/R	TrU	41	12.0223	5.81411	w0 = 0.00844;w1 = 0.05527;w2 = 0.04517	-7699.36
ExampleDatasetResults/BranchModels/0.01/H/TrU/ND2/R	TrU	41	11.9623	5.82056	w0 = 0.00844;w1 = 0.07079;w2 = 0.06744	-8818.03
ExampleDatasetResults/BranchModels/0.01/H/TrU/ND3/R	TrU	41	11.6249	5.35029	w0 = 0.00844;w1 = 0.14700;w2 = 0.10103	-3229.25
ExampleDatasetResults/BranchModels/0.01/H/TrU/ND4/R	TrU	41	12.1274	6.37603	w0 = 0.00844;w1 = 0.06257;w2 = 0.04663	-11047.6
ExampleDatasetResults/BranchModels/0.01/H/TrU/ND4L/R	TrU	41	12.9015	6.23609	w0 = 0.00844;w1 = 0.06119;w2 = 0.06409	-2420.54
ExampleDatasetResults/BranchModels/0.01/H/TrU/ND5/R	TrU	41	11.8138	5.91579	w0 = 0.00844;w1 = 0.08739;w2 = 0.05139	-14425.4
ExampleDatasetResults/BranchModels/0.01/H/TrU/TMConc2/R	TrU	41	10.0307	5.73855	w0 = 0.00844;w1 = 0.05780;w2 = 0.05167	-84185.6
ExampleDatasetResults/BranchModels/0.01/T/M0/ATP6/R	M0	39	10.2826	6.30549	0.07387	-5603.96
ExampleDatasetResults/BranchModels/0.01/T/M0/ATP8/R	M0	39	11.1424	8.22504	0.17981	-1425.26
ExampleDatasetResults/BranchModels/0.01/T/M0/COX1/R	M0	39	11.3662	7.92002	0.01245	-9666.59
ExampleDatasetResults/BranchModels/0.01/T/M0/COX2/R	M0	39	9.49449	7.18295	0.03314	-4575.31
ExampleDatasetResults/BranchModels/0.01/T/M0/COX3/R	M0	39	9.75202	6.53289	0.02734	-5232.68
ExampleDatasetResults/BranchModels/0.01/T/M0/CYTB/R	M0	39	10.5248	6.16017	0.03859	-8392.4
ExampleDatasetResults/BranchModels/0.01/T/M0/ND1/R	M0	39	12.0795	5.80582	0.04777	-7700.12
ExampleDatasetResults/BranchModels/0.01/T/M0/ND2/R	M0	39	11.987	5.81919	0.06836	-8818.08
ExampleDatasetResults/BranchModels/0.01/T/M0/ND3/R	M0	39	11.7432	5.37862	0.11107	-3230.55
ExampleDatasetResults/BranchModels/0.01/T/M0/ND4/R	M0	39	12.2166	6.35746	0.05042	-11049.8
ExampleDatasetResults/BranchModels/0.01/T/M0/ND4L/R	M0	39	12.8789	6.23749	0.06319	-2420.55
ExampleDatasetResults/BranchModels/0.01/T/M0/ND5/R	M0	39	11.7469	5.887	0.05826	-14434
ExampleDatasetResults/BranchModels/0.01/T/M0/TMConc2/R	M0	39	10.0517	5.73793	0.05329	-84188.3
ExampleDatasetResults/BranchModels/0.01/T/TrC/ATP6/R	TrC	40	12.0081	7.62672	w0 = 0.84430;w1 = 0.04368;w2 = 1.00000	-5833.96
ExampleDatasetResults/BranchModels/0.01/T/TrC/ATP8/R	TrC	40	11.5256	9.17493	w0 = 0.84430;w1 = 0.18708;w2 = 1.00000	-1465.74
ExampleDatasetResults/BranchModels/0.01/T/TrC/COX1/R	TrC	40	14.0921	9.64168	w0 = 0.84430;w1 = 0.00631;w2 = 1.00000	-10602.2
ExampleDatasetResults/BranchModels/0.01/T/TrC/COX2/R	TrC	40	13.5426	9.67794	w0 = 0.84430;w1 = 0.01382;w2 = 1.00000	-4856.62
ExampleDatasetResults/BranchModels/0.01/T/TrC/COX3/R	TrC	40	10.7992	7.40928	w0 = 0.84430;w1 = 0.01790;w2 = 1.00000	-5669.45
ExampleDatasetResults/BranchModels/0.01/T/TrC/CYTB/R	TrC	40	13.4309	7.58002	w0 = 0.84430;w1 = 0.02071;w2 = 1.00000	-8956.45
ExampleDatasetResults/BranchModels/0.01/T/TrC/ND1/R	TrC	40	12.8658	6.24854	w0 = 0.84430;w1 = 0.03098;w2 = 1.00000	-8151.5
ExampleDatasetResults/BranchModels/0.01/T/TrC/ND2/R	TrC	40	13.5123	6.34499	w0 = 0.84430;w1 = 0.04882;w2 = 1.00000	-9259.31
ExampleDatasetResults/BranchModels/0.01/T/TrC/ND3/R	TrC	40	13.0386	6.24534	w0 = 0.84430;w1 = 0.06024;w2 = 1.00000	-3314.43
ExampleDatasetResults/BranchModels/0.01/T/TrC/ND4/R	TrC	40	13.5376	7.0614	w0 = 0.84430;w1 = 0.03330;w2 = 1.00000	-11766.4
ExampleDatasetResults/BranchModels/0.01/T/TrC/ND4L/R	TrC	40	12.8327	6.56976	w0 = 0.84430;w1 = 0.05622;w2 = 1.00000	-2565.8
ExampleDatasetResults/BranchModels/0.01/T/TrC/ND5/R	TrC	40	13.7353	6.83333	w0 = 0.84430;w1 = 0.03586;w2 = 1.00000	-15211.3
ExampleDatasetResults/BranchModels/0.01/T/TrC/TMConc2/R	TrC	40	11.1138	6.64468	w0 = 0.84430;w1 = 0.03595;w2 = 1.00000	-89234.2
ExampleDatasetResults/BranchModels/0.01/T/TrU/ATP6/R	TrU	41	11.4574	6.79717	w0 = 0.00844;w1 = 0.04913;w2 = 0.11063	-5590.9
ExampleDatasetResults/BranchModels/0.01/T/TrU/ATP8/R	TrU	41	10.6574	8.10335	w0 = 0.00844;w1 = 0.21514;w2 = 0.14901	-1424.51
ExampleDatasetResults/BranchModels/0.01/T/TrU/COX1/R	TrU	41	13.4644	8.58577	w0 = 0.00844;w1 = 0.00706;w2 = 0.02430	-9643.88
ExampleDatasetResults/BranchModels/0.01/T/TrU/COX2/R	TrU	41	12.3166	8.08237	w0 = 0.00844;w1 = 0.01610;w2 = 0.06255	-4552.62
ExampleDatasetResults/BranchModels/0.01/T/TrU/COX3/R	TrU	41	10.5306	6.83384	w0 = 0.00844;w1 = 0.02089;w2 = 0.03703	-5228.15
ExampleDatasetResults/BranchModels/0.01/T/TrU/CYTB/R	TrU	41	12.379	6.74666	w0 = 0.00844;w1 = 0.02466;w2 = 0.05704	-8377
ExampleDatasetResults/BranchModels/0.01/T/TrU/ND1/R	TrU	41	13.2541	6.08098	w0 = 0.00844;w1 = 0.03420;w2 = 0.06625	-7689.37
ExampleDatasetResults/BranchModels/0.01/T/TrU/ND2/R	TrU	41	13.154	6.03523	w0 = 0.00844;w1 = 0.05368;w2 = 0.08488	-8811.97
ExampleDatasetResults/BranchModels/0.01/T/TrU/ND3/R	TrU	41	13.1697	5.78567	w0 = 0.00844;w1 = 0.06547;w2 = 0.17061	-3219.05
ExampleDatasetResults/BranchModels/0.01/T/TrU/ND4/R	TrU	41	13.2147	6.58137	w0 = 0.00844;w1 = 0.03906;w2 = 0.06320	-11041.7
ExampleDatasetResults/BranchModels/0.01/T/TrU/ND4L/R	TrU	41	13.0801	6.27311	w0 = 0.00844;w1 = 0.06000;w2 = 0.06715	-2420.45
ExampleDatasetResults/BranchModels/0.01/T/TrU/ND5/R	TrU	41	13.2184	6.23954	w0 = 0.00844;w1 = 0.04071;w2 = 0.08144	-14410.5
ExampleDatasetResults/BranchModels/0.01/T/TrU/TMConc2/R	TrU	41	10.8407	6.01091	w0 = 0.00844;w1 = 0.04080;w2 = 0.06992	-84106.7
ExampleDatasetResults/BranchModels/0.1/2WA/M0/ATP6/R	M0	39	10.2826	6.30549	0.07387	-5603.96
ExampleDatasetResults/BranchModels/0.1/2WA/M0/ATP8/R	M0	39	11.1424	8.22504	0.17981	-1425.26
ExampleDatasetResults/BranchModels/0.1/2WA/M0/COX1/R	M0	39	11.3662	7.92003	0.01245	-9666.59
ExampleDatasetResults/BranchModels/0.1/2WA/M0/COX2/R	M0	39	9.4945	7.18295	0.03314	-4575.31
ExampleDatasetResults/BranchModels/0.1/2WA/M0/COX3/R	M0	39	9.75202	6.53289	0.02734	-5232.68
ExampleDatasetResults/BranchModels/0.1/2WA/M0/CYTB/R	M0	39	10.5248	6.16017	0.03859	-8392.4
ExampleDatasetResults/BranchModels/0.1/2WA/M0/ND1/R	M0	39	12.0795	5.80582	0.04777	-7700.12
ExampleDatasetResults/BranchModels/0.1/2WA/M0/ND2/R	M0	39	11.987	5.81919	0.06836	-8818.08
ExampleDatasetResults/BranchModels/0.1/2WA/M0/ND3/R	M0	39	11.7432	5.37862	0.11107	-3230.55
ExampleDatasetResults/BranchModels/0.1/2WA/M0/ND4/R	M0	39	12.2166	6.35746	0.05042	-11049.8
ExampleDatasetResults/BranchModels/0.1/2WA/M0/ND4L/R	M0	39	12.8789	6.23749	0.06319	-2420.55
ExampleDatasetResults/BranchModels/0.1/2WA/M0/ND5/R	M0	39	11.7469	5.88702	0.05826	-14434
ExampleDatasetResults/BranchModels/0.1/2WA/M0/TMConc2/R	M0	39	10.0517	5.73793	0.05329	-84188.3
ExampleDatasetResults/BranchModels/0.1/2WA/TrC/ATP6/R	TrC	40	10.7648	6.62693	w0 = 0.12608;w1 = 0.06455;w2 = 1.00000	-5692.73
ExampleDatasetResults/BranchModels/0.1/2WA/TrC/ATP8/R	TrC	40	11.3126	8.47987	w0 = 0.05357;w1 = 0.17376;w2 = 1.00000	-1431.04
ExampleDatasetResults/BranchModels/0.1/2WA/TrC/COX1/R	TrC	40	12.794	8.52619	w0 = 0.00757;w1 = 0.01015;w2 = 1.00000	-9869.15
ExampleDatasetResults/BranchModels/0.1/2WA/TrC/COX2/R	TrC	40	11.3672	8.2719	w0 = 0.11316;w1 = 0.02472;w2 = 1.00000	-4642.02
ExampleDatasetResults/BranchModels/0.1/2WA/TrC/COX3/R	TrC	40	10.9458	7.17885	w0 = 0.01529;w1 = 0.02271;w2 = 1.00000	-5333.29
ExampleDatasetResults/BranchModels/0.1/2WA/TrC/CYTB/R	TrC	40	12.126	6.87817	w0 = 0.04245;w1 = 0.03048;w2 = 1.00000	-8518.55
ExampleDatasetResults/BranchModels/0.1/2WA/TrC/ND1/R	TrC	40	13.4657	6.10179	w0 = 0.03220;w1 = 0.03779;w2 = 1.00000	-7782.61
ExampleDatasetResults/BranchModels/0.1/2WA/TrC/ND2/R	TrC	40	13.2218	6.16102	w0 = 0.07924;w1 = 0.05630;w2 = 1.00000	-8925.89
ExampleDatasetResults/BranchModels/0.1/2WA/TrC/ND3/R	TrC	40	12.7346	5.79	w0 = 0.08429;w1 = 0.08887;w2 = 1.00000	-3264.29
ExampleDatasetResults/BranchModels/0.1/2WA/TrC/ND4/R	TrC	40	13.4786	6.78163	w0 = 0.06578;w1 = 0.04207;w2 = 1.00000	-11229.9
ExampleDatasetResults/BranchModels/0.1/2WA/TrC/ND4L/R	TrC	40	13.8628	6.525	w0 = 0.09822;w1 = 0.05133;w2 = 1.00000	-2447.65
ExampleDatasetResults/BranchModels/0.1/2WA/TrC/ND5/R	TrC	40	12.7081	6.1904	w0 = 0.10148;w1 = 0.04860;w2 = 1.00000	-14651
ExampleDatasetResults/BranchModels/0.1/2WA/TrC/TMConc2/R	TrC	40	11.0519	6.16961	w0 = 0.06042;w1 = 0.04408;w2 = 1.00000	-85415.1
ExampleDatasetResults/BranchModels/0.1/2WA/TrU/ATP6/R	TrU	41	10.3648	6.34529	w0 = 0.15118;w1 = 0.07237;w2 = 0.06920	-5602.37
ExampleDatasetResults/BranchModels/0.1/2WA/TrU/ATP8/R	TrU	41	11.0958	8.21864	w0 = 0.06494;w1 = 0.18189;w2 = 0.19684	-1424.85
ExampleDatasetResults/BranchModels/0.1/2WA/TrU/COX1/R	TrU	41	11.4671	7.95452	w0 = 0.01094;w1 = 0.01206;w2 = 0.01572	-9666.15
ExampleDatasetResults/BranchModels/0.1/2WA/TrU/COX2/R	TrU	41	9.76229	7.30551	w0 = 0.17047;w1 = 0.03076;w2 = 0.03853	-4571.85
ExampleDatasetResults/BranchModels/0.1/2WA/TrU/COX3/R	TrU	41	9.86048	6.58159	w0 = 0.01943;w1 = 0.02654;w2 = 0.03393	-5232.2
ExampleDatasetResults/BranchModels/0.1/2WA/TrU/CYTB/R	TrU	41	10.724	6.24215	w0 = 0.07148;w1 = 0.03673;w2 = 0.04386	-8390.83
ExampleDatasetResults/BranchModels/0.1/2WA/TrU/ND1/R	TrU	41	12.4495	5.88808	w0 = 0.04231;w1 = 0.04343;w2 = 0.07814	-7695.61
ExampleDatasetResults/BranchModels/0.1/2WA/TrU/ND2/R	TrU	41	12.1973	5.85862	w0 = 0.09337;w1 = 0.06514;w2 = 0.08160	-8816.93
ExampleDatasetResults/BranchModels/0.1/2WA/TrU/ND3/R	TrU	41	11.8733	5.42367	w0 = 0.25728;w1 = 0.10598;w2 = 0.12780	-3229.96
ExampleDatasetResults/BranchModels/0.1/2WA/TrU/ND4/R	TrU	41	12.3597	6.39663	w0 = 0.09100;w1 = 0.04904;w2 = 0.05217	-11048.4
ExampleDatasetResults/BranchModels/0.1/2WA/TrU/ND4L/R	TrU	41	13.3835	6.3363	w0 = 0.11355;w1 = 0.05646;w2 = 0.09758	-2418.94
ExampleDatasetResults/BranchModels/0.1/2WA/TrU/ND5/R	TrU	41	11.9535	5.94253	w0 = 0.12712;w1 = 0.05535;w2 = 0.06408	-14429.3
ExampleDatasetResults/BranchModels/0.1/2WA/TrU/TMConc2/R	TrU	41	10.1626	5.77901	w0 = 0.08084;w1 = 0.05139;w2 = 0.06017	-84179.6
ExampleDatasetResults/BranchModels/0.1/AH/M0/ATP6/R	M0	39	10.2826	6.30549	0.07387	-5603.96
ExampleDatasetResults/BranchModels/0.1/AH/M0/ATP8/R	M0	39	11.1424	8.22504	0.17981	-1425.26
ExampleDatasetResults/BranchModels/0.1/AH/M0/COX1/R	M0	39	11.3662	7.92002	0.01245	-9666.59
ExampleDatasetResults/BranchModels/0.1/AH/M0/COX2/R	M0	39	9.4945	7.18295	0.03314	-4575.31
ExampleDatasetResults/BranchModels/0.1/AH/M0/COX3/R	M0	39	9.75202	6.53289	0.02734	-5232.68
ExampleDatasetResults/BranchModels/0.1/AH/M0/CYTB/R	M0	39	10.5248	6.16017	0.03859	-8392.4
ExampleDatasetResults/BranchModels/0.1/AH/M0/ND1/R	M0	39	12.0795	5.80582	0.04777	-7700.12
ExampleDatasetResults/BranchModels/0.1/AH/M0/ND2/R	M0	39	11.987	5.81919	0.06836	-8818.08
ExampleDatasetResults/BranchModels/0.1/AH/M0/ND3/R	M0	39	11.7432	5.37862	0.11107	-3230.55
ExampleDatasetResults/BranchModels/0.1/AH/M0/ND4/R	M0	39	12.2166	6.35746	0.05042	-11049.8
ExampleDatasetResults/BranchModels/0.1/AH/M0/ND4L/R	M0	39	12.8789	6.23749	0.06319	-2420.55
ExampleDatasetResults/BranchModels/0.1/AH/M0/ND5/R	M0	39	11.7469	5.887	0.05826	-14434
ExampleDatasetResults/BranchModels/0.1/AH/M0/TMConc2/R	M0	39	10.0517	5.73793	0.05329	-84188.3
ExampleDatasetResults/BranchModels/0.1/AH/TrC/ATP6/R	TrC	40	8.81581	5.9696	w0 = 0.84430;w1 = 0.07495;w2 = 1.00000	-5893.34
ExampleDatasetResults/BranchModels/0.1/AH/TrC/ATP8/R	TrC	40	9.94824	8.92424	w0 = 0.84430;w1 = 0.16944;w2 = 1.00000	-1453.37
ExampleDatasetResults/BranchModels/0.1/AH/TrC/COX1/R	TrC	40	8.90166	6.94871	w0 = 0.84430;w1 = 0.01512;w2 = 1.00000	-10811
ExampleDatasetResults/BranchModels/0.1/AH/TrC/COX2/R	TrC	40	7.22239	7.22637	w0 = 0.84430;w1 = 0.04484;w2 = 1.00000	-5004.43
ExampleDatasetResults/BranchModels/0.1/AH/TrC/COX3/R	TrC	40	7.50344	5.68059	w0 = 0.84430;w1 = 0.02836;w2 = 1.00000	-5692.71
ExampleDatasetResults/BranchModels/0.1/AH/TrC/CYTB/R	TrC	40	7.79621	5.30927	w0 = 0.84430;w1 = 0.04185;w2 = 1.00000	-8996.1
ExampleDatasetResults/BranchModels/0.1/AH/TrC/ND1/R	TrC	40	9.24442	5.01082	w0 = 0.84430;w1 = 0.05155;w2 = 1.00000	-8198.96
ExampleDatasetResults/BranchModels/0.1/AH/TrC/ND2/R	TrC	40	9.47907	5.3952	w0 = 0.84430;w1 = 0.07048;w2 = 1.00000	-9236.97
ExampleDatasetResults/BranchModels/0.1/AH/TrC/ND3/R	TrC	40	10.0058	5.14624	w0 = 0.84430;w1 = 0.12958;w2 = 1.00000	-3363.55
ExampleDatasetResults/BranchModels/0.1/AH/TrC/ND4/R	TrC	40	9.47235	5.63393	w0 = 0.84430;w1 = 0.05417;w2 = 1.00000	-11688.4
ExampleDatasetResults/BranchModels/0.1/AH/TrC/ND4L/R	TrC	40	9.72921	5.62602	w0 = 0.84430;w1 = 0.06156;w2 = 1.00000	-2532.19
ExampleDatasetResults/BranchModels/0.1/AH/TrC/ND5/R	TrC	40	8.47902	5.25194	w0 = 0.84430;w1 = 0.06684;w2 = 1.00000	-15343.4
ExampleDatasetResults/BranchModels/0.1/AH/TrC/TMConc2/R	TrC	40	8.12553	5.32892	w0 = 0.84430;w1 = 0.05381;w2 = 1.00000	-89491.7
ExampleDatasetResults/BranchModels/0.1/AH/TrU/ATP6/R	TrU	41	10.511	6.4294	w0 = 0.08443;w1 = 0.08632;w2 = 0.05682	-5600.64
ExampleDatasetResults/BranchModels/0.1/AH/TrU/ATP8/R	TrU	41	11.0921	8.21045	w0 = 0.08443;w1 = 0.17627;w2 = 0.18561	-1425.24
ExampleDatasetResults/BranchModels/0.1/AH/TrU/COX1/R	TrU	41	11.7193	8.22522	w0 = 0.08443;w1 = 0.01859;w2 = 0.00573	-9648.66
ExampleDatasetResults/BranchModels/0.1/AH/TrU/COX2/R	TrU	41	10.3476	7.39716	w0 = 0.08443;w1 = 0.05004;w2 = 0.01324	-4556.11
ExampleDatasetResults/BranchModels/0.1/AH/TrU/COX3/R	TrU	41	9.98163	6.65782	w0 = 0.08443;w1 = 0.03298;w2 = 0.02022	-5229.7
ExampleDatasetResults/BranchModels/0.1/AH/TrU/CYTB/R	TrU	41	11.1927	6.36737	w0 = 0.08443;w1 = 0.04712;w2 = 0.02668	-8384.94
ExampleDatasetResults/BranchModels/0.1/AH/TrU/ND1/R	TrU	41	12.4758	5.94618	w0 = 0.08443;w1 = 0.05829;w2 = 0.03406	-7693.57
ExampleDatasetResults/BranchModels/0.1/AH/TrU/ND2/R	TrU	41	12.3986	5.93667	w0 = 0.08443;w1 = 0.07685;w2 = 0.05453	-8814.91
ExampleDatasetResults/BranchModels/0.1/AH/TrU/ND3/R	TrU	41	12.1964	5.53301	w0 = 0.08443;w1 = 0.14478;w2 = 0.06600	-3223.71
ExampleDatasetResults/BranchModels/0.1/AH/TrU/ND4/R	TrU	41	12.5947	6.49893	w0 = 0.08443;w1 = 0.05912;w2 = 0.03730	-11043.1
ExampleDatasetResults/BranchModels/0.1/AH/TrU/ND4L/R	TrU	41	12.8545	6.22899	w0 = 0.08443;w1 = 0.06220;w2 = 0.06477	-2420.54
ExampleDatasetResults/BranchModels/0.1/AH/TrU/ND5/R	TrU	41	12.7097	6.11309	w0 = 0.08443;w1 = 0.07841;w2 = 0.03719	-14407.2
ExampleDatasetResults/BranchModels/0.1/AH/TrU/TMConc2/R	TrU	41	10.308	5.85083	w0 = 0.08443;w1 = 0.06121;w2 = 0.04228	-84151.2
ExampleDatasetResults/BranchModels/0.1/BI/M0/ATP6/R	M0	39	10.2826	6.30549	0.07387	-5603.96
ExampleDatasetResults/BranchModels/0.1/BI/M0/ATP8/R	M0	39	11.1424	8.22504	0.17981	-1425.26
ExampleDatasetResults/BranchModels/0.1/BI/M0/COX1/R	M0	39	11.3662	7.92003	0.01245	-9666.59
ExampleDatasetResults/BranchModels/0.1/BI/M0/COX2/R	M0	39	9.4945	7.18295	0.03314	-4575.31
ExampleDatasetResults/BranchModels/0.1/BI/M0/COX3/R	M0	39	9.75202	6.53289	0.02734	-5232.68
ExampleDatasetResults/BranchModels/0.1/BI/M0/CYTB/R	M0	39	10.5248	6.16017	0.03859	-8392.4
ExampleDatasetResults/BranchModels/0.1/BI/M0/ND1/R	M0	39	12.0795	5.80582	0.04777	-7700.12
ExampleDatasetResults/BranchModels/0.1/BI/M0/ND2/R	M0	39	11.987	5.81919	0.06836	-8818.08
ExampleDatasetResults/BranchModels/0.1/BI/M0/ND3/R	M0	39	11.7432	5.37862	0.11107	-3230.55
ExampleDatasetResults/BranchModels/0.1/BI/M0/ND4/R	M0	39	12.2166	6.35746	0.05042	-11049.8
ExampleDatasetResults/BranchModels/0.1/BI/M0/ND4L/R	M0	39	12.8789	6.23749	0.06319	-2420.55
ExampleDatasetResults/BranchModels/0.1/BI/M0/ND5/R	M0	39	11.7469	5.88702	0.05826	-14434
ExampleDatasetResults/BranchModels/0.1/BI/M0/TMConc2/R	M0	39	10.0517	5.73793	0.05329	-84188.3
ExampleDatasetResults/BranchModels/0.1/BI/TrC/ATP6/R	TrC	40	8.60034	5.9713	w0 = 0.10553;w1 = 0.07230;w2 = 1.00000	-5961.87
ExampleDatasetResults/BranchModels/0.1/BI/TrC/ATP8/R	TrC	40	10.1446	9.14346	w0 = 0.22387;w1 = 0.13006;w2 = 1.00000	-1453.25
ExampleDatasetResults/BranchModels/0.1/BI/TrC/COX1/R	TrC	40	8.69719	6.99004	w0 = 0.04286;w1 = 0.01270;w2 = 1.00000	-11143.6
ExampleDatasetResults/BranchModels/0.1/BI/TrC/COX2/R	TrC	40	6.93013	7.4245	w0 = 0.11325;w1 = 0.03977;w2 = 1.00000	-5097.91
ExampleDatasetResults/BranchModels/0.1/BI/TrC/COX3/R	TrC	40	7.0293	5.62656	w0 = 0.05584;w1 = 0.02834;w2 = 1.00000	-5832.72
ExampleDatasetResults/BranchModels/0.1/BI/TrC/CYTB/R	TrC	40	7.45722	5.29148	w0 = 0.08572;w1 = 0.03751;w2 = 1.00000	-9172.4
ExampleDatasetResults/BranchModels/0.1/BI/TrC/ND1/R	TrC	40	9.07931	5.01304	w0 = 0.11953;w1 = 0.04439;w2 = 1.00000	-8314.15
ExampleDatasetResults/BranchModels/0.1/BI/TrC/ND2/R	TrC	40	9.10123	5.38748	w0 = 0.08748;w1 = 0.07305;w2 = 1.00000	-9359.4
ExampleDatasetResults/BranchModels/0.1/BI/TrC/ND3/R	TrC	40	9.64086	5.15532	w0 = 0.23555;w1 = 0.12740;w2 = 1.00000	-3401.67
ExampleDatasetResults/BranchModels/0.1/BI/TrC/ND4/R	TrC	40	9.0867	5.60766	w0 = 0.07740;w1 = 0.05364;w2 = 1.00000	-11860.2
ExampleDatasetResults/BranchModels/0.1/BI/TrC/ND4L/R	TrC	40	9.69159	5.61645	w0 = 0.11560;w1 = 0.05325;w2 = 1.00000	-2560.87
ExampleDatasetResults/BranchModels/0.1/BI/TrC/ND5/R	TrC	40	8.60327	5.39692	w0 = 0.09444;w1 = 0.06063;w2 = 1.00000	-15485.9
ExampleDatasetResults/BranchModels/0.1/BI/TrC/TMConc2/R	TrC	40	7.82536	5.35267	w0 = 0.09084;w1 = 0.05115;w2 = 1.00000	-90954.1
ExampleDatasetResults/BranchModels/0.1/BI/TrU/ATP6/R	TrU	41	10.5863	6.48393	w0 = 0.10493;w1 = 0.08554;w2 = 0.05875	-5600.06
ExampleDatasetResults/BranchModels/0.1/BI/TrU/ATP8/R	TrU	41	10.9937	8.1978	w0 = 0.21522;w1 = 0.13768;w2 = 0.21785	-1424.14
ExampleDatasetResults/BranchModels/0.1/BI/TrU/COX1/R	TrU	41	11.8542	8.29538	w0 = 0.04238;w1 = 0.01615;w2 = 0.00669	-9641.04
ExampleDatasetResults/BranchModels/0.1/BI/TrU/COX2/R	TrU	41	10.317	7.52791	w0 = 0.11205;w1 = 0.04213;w2 = 0.01768	-4554.55
ExampleDatasetResults/BranchModels/0.1/BI/TrU/COX3/R	TrU	41	10.0983	6.72511	w0 = 0.05532;w1 = 0.03139;w2 = 0.02076	-5227.29
ExampleDatasetResults/BranchModels/0.1/BI/TrU/CYTB/R	TrU	41	11.3628	6.47404	w0 = 0.08541;w1 = 0.04171;w2 = 0.02801	-8378.39
ExampleDatasetResults/BranchModels/0.1/BI/TrU/ND1/R	TrU	41	12.7236	6.03446	w0 = 0.11673;w1 = 0.04981;w2 = 0.03584	-7686.58
ExampleDatasetResults/BranchModels/0.1/BI/TrU/ND2/R	TrU	41	12.3429	5.93151	w0 = 0.08695;w1 = 0.07624;w2 = 0.05706	-8814.73
ExampleDatasetResults/BranchModels/0.1/BI/TrU/ND3/R	TrU	41	12.2255	5.58812	w0 = 0.23447;w1 = 0.14243;w2 = 0.06729	-3219.47
ExampleDatasetResults/BranchModels/0.1/BI/TrU/ND4/R	TrU	41	12.6093	6.52619	w0 = 0.07684;w1 = 0.05704;w2 = 0.03995	-11042.7
ExampleDatasetResults/BranchModels/0.1/BI/TrU/ND4L/R	TrU	41	13.1741	6.25873	w0 = 0.11298;w1 = 0.05248;w2 = 0.06465	-2418.98
ExampleDatasetResults/BranchModels/0.1/BI/TrU/ND5/R	TrU	41	12.4154	6.0769	w0 = 0.09297;w1 = 0.06850;w2 = 0.04443	-14420
ExampleDatasetResults/BranchModels/0.1/BI/TrU/TMConc2/R	TrU	41	10.3958	5.89019	w0 = 0.08998;w1 = 0.05814;w2 = 0.04337	-84125.7
ExampleDatasetResults/BranchModels/0.1/CU/M0/ATP6/R	M0	39	10.2826	6.30549	0.07387	-5603.96
ExampleDatasetResults/BranchModels/0.1/CU/M0/ATP8/R	M0	39	11.1424	8.22504	0.17981	-1425.26
ExampleDatasetResults/BranchModels/0.1/CU/M0/COX1/R	M0	39	11.3662	7.92003	0.01245	-9666.59
ExampleDatasetResults/BranchModels/0.1/CU/M0/COX2/R	M0	39	9.4945	7.18295	0.03314	-4575.31
ExampleDatasetResults/BranchModels/0.1/CU/M0/COX3/R	M0	39	9.75202	6.53289	0.02734	-5232.68
ExampleDatasetResults/BranchModels/0.1/CU/M0/CYTB/R	M0	39	10.5248	6.16017	0.03859	-8392.4
ExampleDatasetResults/BranchModels/0.1/CU/M0/ND1/R	M0	39	12.0795	5.80582	0.04777	-7700.12
ExampleDatasetResults/BranchModels/0.1/CU/M0/ND2/R	M0	39	11.987	5.81919	0.06836	-8818.08
ExampleDatasetResults/BranchModels/0.1/CU/M0/ND3/R	M0	39	11.7432	5.37862	0.11107	-3230.55
ExampleDatasetResults/BranchModels/0.1/CU/M0/ND4/R	M0	39	12.2166	6.35746	0.05042	-11049.8
ExampleDatasetResults/BranchModels/0.1/CU/M0/ND4L/R	M0	39	12.8789	6.23749	0.06319	-2420.55
ExampleDatasetResults/BranchModels/0.1/CU/M0/ND5/R	M0	39	11.7469	5.88702	0.05826	-14434
ExampleDatasetResults/BranchModels/0.1/CU/M0/TMConc2/R	M0	39	10.0517	5.73793	0.05329	-84188.3
ExampleDatasetResults/BranchModels/0.1/CU/TrC/ATP6/R	TrC	40	7.40229	5.76085	w0 = 0.84430;w1 = 0.10185;w2 = 1.00000	-6050.51
ExampleDatasetResults/BranchModels/0.1/CU/TrC/ATP8/R	TrC	40	9.45071	9.14268	w0 = 0.84430;w1 = 0.14401;w2 = 1.00000	-1456.01
ExampleDatasetResults/BranchModels/0.1/CU/TrC/COX1/R	TrC	40	5.94442	6.33005	w0 = 0.84430;w1 = 0.02092;w2 = 1.00000	-11406.9
ExampleDatasetResults/BranchModels/0.1/CU/TrC/COX2/R	TrC	40	5.72328	7.0819	w0 = 0.84430;w1 = 0.05421;w2 = 1.00000	-5167.56
ExampleDatasetResults/BranchModels/0.1/CU/TrC/COX3/R	TrC	40	5.71099	5.29137	w0 = 0.84430;w1 = 0.03458;w2 = 1.00000	-5917.28
ExampleDatasetResults/BranchModels/0.1/CU/TrC/CYTB/R	TrC	40	6.30004	5.02044	w0 = 0.84430;w1 = 0.05299;w2 = 1.00000	-9265.59
ExampleDatasetResults/BranchModels/0.1/CU/TrC/ND1/R	TrC	40	7.40136	4.74547	w0 = 0.84430;w1 = 0.06267;w2 = 1.00000	-8412.94
ExampleDatasetResults/BranchModels/0.1/CU/TrC/ND2/R	TrC	40	7.83785	5.17609	w0 = 0.84430;w1 = 0.07849;w2 = 1.00000	-9425.04
ExampleDatasetResults/BranchModels/0.1/CU/TrC/ND3/R	TrC	40	8.87231	5.12171	w0 = 0.84430;w1 = 0.16120;w2 = 1.00000	-3421.34
ExampleDatasetResults/BranchModels/0.1/CU/TrC/ND4/R	TrC	40	7.62186	5.39008	w0 = 0.84430;w1 = 0.06065;w2 = 1.00000	-11962.9
ExampleDatasetResults/BranchModels/0.1/CU/TrC/ND4L/R	TrC	40	7.65367	5.22535	w0 = 0.84430;w1 = 0.06710;w2 = 1.00000	-2580.61
ExampleDatasetResults/BranchModels/0.1/CU/TrC/ND5/R	TrC	40	7.42185	5.1729	w0 = 0.84430;w1 = 0.07748;w2 = 1.00000	-15651.5
ExampleDatasetResults/BranchModels/0.1/CU/TrC/TMConc2/R	TrC	40	6.73274	5.17212	w0 = 0.84430;w1 = 0.06539;w2 = 1.00000	-91961.3
ExampleDatasetResults/BranchModels/0.1/CU/TrU/ATP6/R	TrU	41	11.4574	6.79717	w0 = 0.08443;w1 = 0.11063;w2 = 0.04913	-5590.9
ExampleDatasetResults/BranchModels/0.1/CU/TrU/ATP8/R	TrU	41	10.6574	8.10335	w0 = 0.08443;w1 = 0.14901;w2 = 0.21514	-1424.51
ExampleDatasetResults/BranchModels/0.1/CU/TrU/COX1/R	TrU	41	13.4644	8.58579	w0 = 0.08443;w1 = 0.02430;w2 = 0.00706	-9643.88
ExampleDatasetResults/BranchModels/0.1/CU/TrU/COX2/R	TrU	41	12.3166	8.08238	w0 = 0.08443;w1 = 0.06255;w2 = 0.01610	-4552.62
ExampleDatasetResults/BranchModels/0.1/CU/TrU/COX3/R	TrU	41	10.5306	6.83384	w0 = 0.08443;w1 = 0.03703;w2 = 0.02089	-5228.15
ExampleDatasetResults/BranchModels/0.1/CU/TrU/CYTB/R	TrU	41	12.379	6.74666	w0 = 0.08443;w1 = 0.05704;w2 = 0.02466	-8377
ExampleDatasetResults/BranchModels/0.1/CU/TrU/ND1/R	TrU	41	13.2541	6.08098	w0 = 0.08443;w1 = 0.06625;w2 = 0.03420	-7689.37
ExampleDatasetResults/BranchModels/0.1/CU/TrU/ND2/R	TrU	41	13.154	6.03523	w0 = 0.08443;w1 = 0.08488;w2 = 0.05368	-8811.97
ExampleDatasetResults/BranchModels/0.1/CU/TrU/ND3/R	TrU	41	13.1697	5.78567	w0 = 0.08443;w1 = 0.17061;w2 = 0.06547	-3219.05
ExampleDatasetResults/BranchModels/0.1/CU/TrU/ND4/R	TrU	41	13.2147	6.58137	w0 = 0.08443;w1 = 0.06320;w2 = 0.03906	-11041.7
ExampleDatasetResults/BranchModels/0.1/CU/TrU/ND4L/R	TrU	41	13.0801	6.27311	w0 = 0.08443;w1 = 0.06715;w2 = 0.06000	-2420.45
ExampleDatasetResults/BranchModels/0.1/CU/TrU/ND5/R	TrU	41	13.2184	6.23953	w0 = 0.08443;w1 = 0.08144;w2 = 0.04071	-14410.5
ExampleDatasetResults/BranchModels/0.1/CU/TrU/TMConc2/R	TrU	41	10.8407	6.01091	w0 = 0.08443;w1 = 0.06992;w2 = 0.04080	-84106.7
ExampleDatasetResults/BranchModels/0.1/H/M0/ATP6/R	M0	39	10.2826	6.30549	0.07387	-5603.96
ExampleDatasetResults/BranchModels/0.1/H/M0/ATP8/R	M0	39	11.1424	8.22504	0.17981	-1425.26
ExampleDatasetResults/BranchModels/0.1/H/M0/COX1/R	M0	39	11.3662	7.92003	0.01245	-9666.59
ExampleDatasetResults/BranchModels/0.1/H/M0/COX2/R	M0	39	9.4945	7.18295	0.03314	-4575.31
ExampleDatasetResults/BranchModels/0.1/H/M0/COX3/R	M0	39	9.75202	6.53289	0.02734	-5232.68
ExampleDatasetResults/BranchModels/0.1/H/M0/CYTB/R	M0	39	10.5248	6.16017	0.03859	-8392.4
ExampleDatasetResults/BranchModels/0.1/H/M0/ND1/R	M0	39	12.0795	5.80582	0.04777	-7700.12
ExampleDatasetResults/BranchModels/0.1/H/M0/ND2/R	M0	39	11.987	5.81919	0.06836	-8818.08
ExampleDatasetResults/BranchModels/0.1/H/M0/ND3/R	M0	39	11.7432	5.37862	0.11107	-3230.55
ExampleDatasetResults/BranchModels/0.1/H/M0/ND4/R	M0	39	12.2166	6.35746	0.05042	-11049.8
ExampleDatasetResults/BranchModels/0.1/H/M0/ND4L/R	M0	39	12.8789	6.23749	0.06319	-2420.55
ExampleDatasetResults/BranchModels/0.1/H/M0/ND5/R	M0	39	11.7469	5.88702	0.05826	-14434
ExampleDatasetResults/BranchModels/0.1/H/M0/TMConc2/R	M0	39	10.0517	5.73793	0.05329	-84188.3
ExampleDatasetResults/BranchModels/0.1/H/TrC/ATP6/R	TrC	40	8.34612	6.39037	w0 = 0.84430;w1 = 0.05836;w2 = 1.00000	-6108.49
ExampleDatasetResults/BranchModels/0.1/H/TrC/ATP8/R	TrC	40	9.86392	9.72599	w0 = 0.84430;w1 = 0.20631;w2 = 1.00000	-1485.57
ExampleDatasetResults/BranchModels/0.1/H/TrC/COX1/R	TrC	40	7.71686	7.35515	w0 = 0.84430;w1 = 0.01378;w2 = 1.00000	-11646.3
ExampleDatasetResults/BranchModels/0.1/H/TrC/COX2/R	TrC	40	6.96902	8.16683	w0 = 0.84430;w1 = 0.03794;w2 = 1.00000	-5287.98
ExampleDatasetResults/BranchModels/0.1/H/TrC/COX3/R	TrC	40	6.56324	5.97352	w0 = 0.84430;w1 = 0.02575;w2 = 1.00000	-6082.99
ExampleDatasetResults/BranchModels/0.1/H/TrC/CYTB/R	TrC	40	6.76467	5.41772	w0 = 0.84430;w1 = 0.03682;w2 = 1.00000	-9463.9
ExampleDatasetResults/BranchModels/0.1/H/TrC/ND1/R	TrC	40	8.17619	5.06811	w0 = 0.84430;w1 = 0.04320;w2 = 1.00000	-8585.49
ExampleDatasetResults/BranchModels/0.1/H/TrC/ND2/R	TrC	40	9.44051	5.53268	w0 = 0.84430;w1 = 0.05641;w2 = 1.00000	-9596.69
ExampleDatasetResults/BranchModels/0.1/H/TrC/ND3/R	TrC	40	9.17285	5.4316	w0 = 0.84430;w1 = 0.11595;w2 = 1.00000	-3457.53
ExampleDatasetResults/BranchModels/0.1/H/TrC/ND4/R	TrC	40	8.30186	5.73152	w0 = 0.84430;w1 = 0.04909;w2 = 1.00000	-12297.6
ExampleDatasetResults/BranchModels/0.1/H/TrC/ND4L/R	TrC	40	9.18869	5.80343	w0 = 0.84430;w1 = 0.05813;w2 = 1.00000	-2636.56
ExampleDatasetResults/BranchModels/0.1/H/TrC/ND5/R	TrC	40	7.75851	5.45754	w0 = 0.84430;w1 = 0.05743;w2 = 1.00000	-16002.5
ExampleDatasetResults/BranchModels/0.1/H/TrC/TMConc2/R	TrC	40	7.45838	5.63259	w0 = 0.84430;w1 = 0.04623;w2 = 1.00000	-93755.8
ExampleDatasetResults/BranchModels/0.1/H/TrU/ATP6/R	TrU	41	10.2825	6.30548	w0 = 0.08443;w1 = 0.07389;w2 = 0.07387	-5603.96
ExampleDatasetResults/BranchModels/0.1/H/TrU/ATP8/R	TrU	41	11.1856	8.26379	w0 = 0.08443;w1 = 0.24399;w2 = 0.16082	-1424.53
ExampleDatasetResults/BranchModels/0.1/H/TrU/COX1/R	TrU	41	11.1087	7.91405	w0 = 0.08443;w1 = 0.01669;w2 = 0.01061	-9663.78
ExampleDatasetResults/BranchModels/0.1/H/TrU/COX2/R	TrU	41	9.15316	7.03137	w0 = 0.08443;w1 = 0.05548;w2 = 0.02614	-4569.21
ExampleDatasetResults/BranchModels/0.1/H/TrU/COX3/R	TrU	41	9.66159	6.51594	w0 = 0.08443;w1 = 0.03251;w2 = 0.02562	-5232.09
ExampleDatasetResults/BranchModels/0.1/H/TrU/CYTB/R	TrU	41	10.5321	6.16577	w0 = 0.08443;w1 = 0.04479;w2 = 0.03629	-8391.55
ExampleDatasetResults/BranchModels/0.1/H/TrU/ND1/R	TrU	41	12.0223	5.81411	w0 = 0.08443;w1 = 0.05527;w2 = 0.04517	-7699.36
ExampleDatasetResults/BranchModels/0.1/H/TrU/ND2/R	TrU	41	11.9623	5.82056	w0 = 0.08443;w1 = 0.07079;w2 = 0.06744	-8818.03
ExampleDatasetResults/BranchModels/0.1/H/TrU/ND3/R	TrU	41	11.6249	5.35029	w0 = 0.08443;w1 = 0.14700;w2 = 0.10103	-3229.25
ExampleDatasetResults/BranchModels/0.1/H/TrU/ND4/R	TrU	41	12.1274	6.37603	w0 = 0.08443;w1 = 0.06257;w2 = 0.04663	-11047.6
ExampleDatasetResults/BranchModels/0.1/H/TrU/ND4L/R	TrU	41	12.9015	6.23609	w0 = 0.08443;w1 = 0.06119;w2 = 0.06409	-2420.54
ExampleDatasetResults/BranchModels/0.1/H/TrU/ND5/R	TrU	41	11.8138	5.91578	w0 = 0.08443;w1 = 0.08739;w2 = 0.05139	-14425.4
ExampleDatasetResults/BranchModels/0.1/H/TrU/TMConc2/R	TrU	41	10.0307	5.73855	w0 = 0.08443;w1 = 0.05780;w2 = 0.05167	-84185.6
ExampleDatasetResults/BranchModels/0.1/T/M0/ATP6/R	M0	39	10.2826	6.30549	0.07387	-5603.96
ExampleDatasetResults/BranchModels/0.1/T/M0/ATP8/R	M0	39	11.1424	8.22504	0.17981	-1425.26
ExampleDatasetResults/BranchModels/0.1/T/M0/COX1/R	M0	39	11.3662	7.92003	0.01245	-9666.59
ExampleDatasetResults/BranchModels/0.1/T/M0/COX2/R	M0	39	9.4945	7.18295	0.03314	-4575.31
ExampleDatasetResults/BranchModels/0.1/T/M0/COX3/R	M0	39	9.75202	6.53289	0.02734	-5232.68
ExampleDatasetResults/BranchModels/0.1/T/M0/CYTB/R	M0	39	10.5248	6.16017	0.03859	-8392.4
ExampleDatasetResults/BranchModels/0.1/T/M0/ND1/R	M0	39	12.0795	5.80582	0.04777	-7700.12
ExampleDatasetResults/BranchModels/0.1/T/M0/ND2/R	M0	39	11.987	5.81919	0.06836	-8818.08
ExampleDatasetResults/BranchModels/0.1/T/M0/ND3/R	M0	39	11.7432	5.37862	0.11107	-3230.55
ExampleDatasetResults/BranchModels/0.1/T/M0/ND4/R	M0	39	12.2166	6.35746	0.05042	-11049.8
ExampleDatasetResults/BranchModels/0.1/T/M0/ND4L/R	M0	39	12.8789	6.23749	0.06319	-2420.55
ExampleDatasetResults/BranchModels/0.1/T/M0/ND5/R	M0	39	11.7469	5.88702	0.05826	-14434
ExampleDatasetResults/BranchModels/0.1/T/M0/TMConc2/R	M0	39	10.0517	5.73793	0.05329	-84188.3
ExampleDatasetResults/BranchModels/0.1/T/TrC/ATP6/R	TrC	40	12.0081	7.62672	w0 = 0.84430;w1 = 0.04368;w2 = 1.00000	-5833.96
ExampleDatasetResults/BranchModels/0.1/T/TrC/ATP8/R	TrC	40	11.5256	9.17493	w0 = 0.84430;w1 = 0.18708;w2 = 1.00000	-1465.74
ExampleDatasetResults/BranchModels/0.1/T/TrC/COX1/R	TrC	40	14.0921	9.64168	w0 = 0.84430;w1 = 0.00631;w2 = 1.00000	-10602.2
ExampleDatasetResults/BranchModels/0.1/T/TrC/COX2/R	TrC	40	13.5426	9.67794	w0 = 0.84430;w1 = 0.01382;w2 = 1.00000	-4856.62
ExampleDatasetResults/BranchModels/0.1/T/TrC/COX3/R	TrC	40	10.7992	7.40928	w0 = 0.84430;w1 = 0.01790;w2 = 1.00000	-5669.45
ExampleDatasetResults/BranchModels/0.1/T/TrC/CYTB/R	TrC	40	13.4309	7.58002	w0 = 0.84430;w1 = 0.02071;w2 = 1.00000	-8956.45
ExampleDatasetResults/BranchModels/0.1/T/TrC/ND1/R	TrC	40	12.8658	6.24854	w0 = 0.84430;w1 = 0.03098;w2 = 1.00000	-8151.5
ExampleDatasetResults/BranchModels/0.1/T/TrC/ND2/R	TrC	40	13.5123	6.34499	w0 = 0.84430;w1 = 0.04882;w2 = 1.00000	-9259.31
ExampleDatasetResults/BranchModels/0.1/T/TrC/ND3/R	TrC	40	13.0386	6.24534	w0 = 0.84430;w1 = 0.06024;w2 = 1.00000	-3314.43
ExampleDatasetResults/BranchModels/0.1/T/TrC/ND4/R	TrC	40	13.5376	7.0614	w0 = 0.84430;w1 = 0.03330;w2 = 1.00000	-11766.4
ExampleDatasetResults/BranchModels/0.1/T/TrC/ND4L/R	TrC	40	12.8327	6.56976	w0 = 0.84430;w1 = 0.05622;w2 = 1.00000	-2565.8
ExampleDatasetResults/BranchModels/0.1/T/TrC/ND5/R	TrC	40	13.7353	6.83333	w0 = 0.84430;w1 = 0.03586;w2 = 1.00000	-15211.3
ExampleDatasetResults/BranchModels/0.1/T/TrC/TMConc2/R	TrC	40	11.1138	6.64468	w0 = 0.84430;w1 = 0.03595;w2 = 1.00000	-89234.2
ExampleDatasetResults/BranchModels/0.1/T/TrU/ATP6/R	TrU	41	11.4574	6.79717	w0 = 0.08443;w1 = 0.04913;w2 = 0.11063	-5590.9
ExampleDatasetResults/BranchModels/0.1/T/TrU/ATP8/R	TrU	41	10.6574	8.10335	w0 = 0.08443;w1 = 0.21514;w2 = 0.14901	-1424.51
ExampleDatasetResults/BranchModels/0.1/T/TrU/COX1/R	TrU	41	13.4643	8.58577	w0 = 0.08443;w1 = 0.00706;w2 = 0.02430	-9643.88
ExampleDatasetResults/BranchModels/0.1/T/TrU/COX2/R	TrU	41	12.3166	8.08238	w0 = 0.08443;w1 = 0.01610;w2 = 0.06255	-4552.62
ExampleDatasetResults/BranchModels/0.1/T/TrU/COX3/R	TrU	41	10.5306	6.83385	w0 = 0.08443;w1 = 0.02089;w2 = 0.03703	-5228.15
ExampleDatasetResults/BranchModels/0.1/T/TrU/CYTB/R	TrU	41	12.379	6.74666	w0 = 0.08443;w1 = 0.02466;w2 = 0.05704	-8377
ExampleDatasetResults/BranchModels/0.1/T/TrU/ND1/R	TrU	41	13.2541	6.08098	w0 = 0.08443;w1 = 0.03420;w2 = 0.06625	-7689.37
ExampleDatasetResults/BranchModels/0.1/T/TrU/ND2/R	TrU	41	13.154	6.03523	w0 = 0.08443;w1 = 0.05368;w2 = 0.08488	-8811.97
ExampleDatasetResults/BranchModels/0.1/T/TrU/ND3/R	TrU	41	13.1697	5.78567	w0 = 0.08443;w1 = 0.06547;w2 = 0.17061	-3219.05
ExampleDatasetResults/BranchModels/0.1/T/TrU/ND4/R	TrU	41	13.2147	6.58137	w0 = 0.08443;w1 = 0.03906;w2 = 0.06320	-11041.7
ExampleDatasetResults/BranchModels/0.1/T/TrU/ND4L/R	TrU	41	13.0801	6.27311	w0 = 0.08443;w1 = 0.06000;w2 = 0.06715	-2420.45
ExampleDatasetResults/BranchModels/0.1/T/TrU/ND5/R	TrU	41	13.2184	6.23954	w0 = 0.08443;w1 = 0.04071;w2 = 0.08144	-14410.5
ExampleDatasetResults/BranchModels/0.1/T/TrU/TMConc2/R	TrU	41	10.8407	6.01091	w0 = 0.08443;w1 = 0.04080;w2 = 0.06992	-84106.7
ExampleDatasetResults/BranchModels/0.25/2WA/M0/ATP6/R	M0	39	10.2826	6.30549	0.07387	-5603.96
ExampleDatasetResults/BranchModels/0.25/2WA/M0/ATP8/R	M0	39	11.1424	8.22504	0.17981	-1425.26
ExampleDatasetResults/BranchModels/0.25/2WA/M0/COX1/R	M0	39	11.3662	7.92003	0.01245	-9666.59
ExampleDatasetResults/BranchModels/0.25/2WA/M0/COX2/R	M0	39	9.49449	7.18295	0.03314	-4575.31
ExampleDatasetResults/BranchModels/0.25/2WA/M0/COX3/R	M0	39	9.75202	6.53288	0.02734	-5232.68
ExampleDatasetResults/BranchModels/0.25/2WA/M0/CYTB/R	M0	39	10.5248	6.16017	0.03859	-8392.4
ExampleDatasetResults/BranchModels/0.25/2WA/M0/ND1/R	M0	39	12.0795	5.80582	0.04777	-7700.12
ExampleDatasetResults/BranchModels/0.25/2WA/M0/ND2/R	M0	39	11.987	5.81919	0.06836	-8818.08
ExampleDatasetResults/BranchModels/0.25/2WA/M0/ND3/R	M0	39	11.7432	5.37862	0.11107	-3230.55
ExampleDatasetResults/BranchModels/0.25/2WA/M0/ND4/R	M0	39	12.2166	6.35746	0.05042	-11049.8
ExampleDatasetResults/BranchModels/0.25/2WA/M0/ND4L/R	M0	39	12.8789	6.23749	0.06319	-2420.55
ExampleDatasetResults/BranchModels/0.25/2WA/M0/ND5/R	M0	39	11.7469	5.887	0.05826	-14434
ExampleDatasetResults/BranchModels/0.25/2WA/M0/TMConc2/R	M0	39	10.0517	5.73793	0.05329	-84188.3
ExampleDatasetResults/BranchModels/0.25/2WA/TrC/ATP6/R	TrC	40	10.7648	6.62693	w0 = 0.12608;w1 = 0.06455;w2 = 1.00000	-5692.73
ExampleDatasetResults/BranchModels/0.25/2WA/TrC/ATP8/R	TrC	40	11.3126	8.47987	w0 = 0.05357;w1 = 0.17376;w2 = 1.00000	-1431.04
ExampleDatasetResults/BranchModels/0.25/2WA/TrC/COX1/R	TrC	40	12.794	8.52619	w0 = 0.00757;w1 = 0.01015;w2 = 1.00000	-9869.15
ExampleDatasetResults/BranchModels/0.25/2WA/TrC/COX2/R	TrC	40	11.3672	8.2719	w0 = 0.11316;w1 = 0.02472;w2 = 1.00000	-4642.02
ExampleDatasetResults/BranchModels/0.25/2WA/TrC/COX3/R	TrC	40	10.9458	7.17885	w0 = 0.01529;w1 = 0.02271;w2 = 1.00000	-5333.29
ExampleDatasetResults/BranchModels/0.25/2WA/TrC/CYTB/R	TrC	40	12.126	6.87817	w0 = 0.04245;w1 = 0.03048;w2 = 1.00000	-8518.55
ExampleDatasetResults/BranchModels/0.25/2WA/TrC/ND1/R	TrC	40	13.4657	6.10179	w0 = 0.03220;w1 = 0.03779;w2 = 1.00000	-7782.61
ExampleDatasetResults/BranchModels/0.25/2WA/TrC/ND2/R	TrC	40	13.2218	6.16102	w0 = 0.07924;w1 = 0.05630;w2 = 1.00000	-8925.89
ExampleDatasetResults/BranchModels/0.25/2WA/TrC/ND3/R	TrC	40	12.7346	5.79	w0 = 0.08429;w1 = 0.08887;w2 = 1.00000	-3264.29
ExampleDatasetResults/BranchModels/0.25/2WA/TrC/ND4/R	TrC	40	13.4786	6.78163	w0 = 0.06578;w1 = 0.04207;w2 = 1.00000	-11229.9
ExampleDatasetResults/BranchModels/0.25/2WA/TrC/ND4L/R	TrC	40	13.8628	6.525	w0 = 0.09822;w1 = 0.05133;w2 = 1.00000	-2447.65
ExampleDatasetResults/BranchModels/0.25/2WA/TrC/ND5/R	TrC	40	12.7081	6.1904	w0 = 0.10148;w1 = 0.04860;w2 = 1.00000	-14651
ExampleDatasetResults/BranchModels/0.25/2WA/TrC/TMConc2/R	TrC	40	11.0519	6.16961	w0 = 0.06042;w1 = 0.04408;w2 = 1.00000	-85415.1
ExampleDatasetResults/BranchModels/0.25/2WA/TrU/ATP6/R	TrU	41	10.3648	6.34529	w0 = 0.15118;w1 = 0.07237;w2 = 0.06920	-5602.37
ExampleDatasetResults/BranchModels/0.25/2WA/TrU/ATP8/R	TrU	41	11.0958	8.21864	w0 = 0.06494;w1 = 0.18189;w2 = 0.19684	-1424.85
ExampleDatasetResults/BranchModels/0.25/2WA/TrU/COX1/R	TrU	41	11.4672	7.95452	w0 = 0.01094;w1 = 0.01206;w2 = 0.01572	-9666.15
ExampleDatasetResults/BranchModels/0.25/2WA/TrU/COX2/R	TrU	41	9.7623	7.30551	w0 = 0.17047;w1 = 0.03076;w2 = 0.03853	-4571.85
ExampleDatasetResults/BranchModels/0.25/2WA/TrU/COX3/R	TrU	41	9.86048	6.58158	w0 = 0.01943;w1 = 0.02654;w2 = 0.03393	-5232.2
ExampleDatasetResults/BranchModels/0.25/2WA/TrU/CYTB/R	TrU	41	10.724	6.24216	w0 = 0.07148;w1 = 0.03673;w2 = 0.04386	-8390.83
ExampleDatasetResults/BranchModels/0.25/2WA/TrU/ND1/R	TrU	41	12.4494	5.88808	w0 = 0.04231;w1 = 0.04343;w2 = 0.07814	-7695.61
ExampleDatasetResults/BranchModels/0.25/2WA/TrU/ND2/R	TrU	41	12.1973	5.85862	w0 = 0.09337;w1 = 0.06514;w2 = 0.08160	-8816.93
ExampleDatasetResults/BranchModels/0.25/2WA/TrU/ND3/R	TrU	41	11.8733	5.42367	w0 = 0.25728;w1 = 0.10598;w2 = 0.12780	-3229.96
ExampleDatasetResults/BranchModels/0.25/2WA/TrU/ND4/R	TrU	41	12.3597	6.39662	w0 = 0.09100;w1 = 0.04904;w2 = 0.05217	-11048.4
ExampleDatasetResults/BranchModels/0.25/2WA/TrU/ND4L/R	TrU	41	13.3835	6.3363	w0 = 0.11355;w1 = 0.05646;w2 = 0.09758	-2418.94
ExampleDatasetResults/BranchModels/0.25/2WA/TrU/ND5/R	TrU	41	11.9536	5.94254	w0 = 0.12712;w1 = 0.05535;w2 = 0.06408	-14429.3
ExampleDatasetResults/BranchModels/0.25/2WA/TrU/TMConc2/R	TrU	41	10.1626	5.77901	w0 = 0.08084;w1 = 0.05139;w2 = 0.06017	-84179.6
ExampleDatasetResults/BranchModels/0.25/AH/M0/ATP6/R	M0	39	10.2826	6.30549	0.07387	-5603.96
ExampleDatasetResults/BranchModels/0.25/AH/M0/ATP8/R	M0	39	11.1424	8.22504	0.17981	-1425.26
ExampleDatasetResults/BranchModels/0.25/AH/M0/COX1/R	M0	39	11.3662	7.92003	0.01245	-9666.59
ExampleDatasetResults/BranchModels/0.25/AH/M0/COX2/R	M0	39	9.4945	7.18295	0.03314	-4575.31
ExampleDatasetResults/BranchModels/0.25/AH/M0/COX3/R	M0	39	9.75202	6.53289	0.02734	-5232.68
ExampleDatasetResults/BranchModels/0.25/AH/M0/CYTB/R	M0	39	10.5248	6.16017	0.03859	-8392.4
ExampleDatasetResults/BranchModels/0.25/AH/M0/ND1/R	M0	39	12.0795	5.80582	0.04777	-7700.12
ExampleDatasetResults/BranchModels/0.25/AH/M0/ND2/R	M0	39	11.987	5.81919	0.06836	-8818.08
ExampleDatasetResults/BranchModels/0.25/AH/M0/ND3/R	M0	39	11.7432	5.37862	0.11107	-3230.55
ExampleDatasetResults/BranchModels/0.25/AH/M0/ND4/R	M0	39	12.2166	6.35746	0.05042	-11049.8
ExampleDatasetResults/BranchModels/0.25/AH/M0/ND4L/R	M0	39	12.8789	6.23749	0.06319	-2420.55
ExampleDatasetResults/BranchModels/0.25/AH/M0/ND5/R	M0	39	11.7469	5.887	0.05826	-14434
ExampleDatasetResults/BranchModels/0.25/AH/M0/TMConc2/R	M0	39	10.0517	5.73793	0.05329	-84188.3
ExampleDatasetResults/BranchModels/0.25/AH/TrC/ATP6/R	TrC	40	8.81581	5.9696	w0 = 0.84430;w1 = 0.07495;w2 = 1.00000	-5893.34
ExampleDatasetResults/BranchModels/0.25/AH/TrC/ATP8/R	TrC	40	9.94824	8.92424	w0 = 0.84430;w1 = 0.16944;w2 = 1.00000	-1453.37
ExampleDatasetResults/BranchModels/0.25/AH/TrC/COX1/R	TrC	40	8.90166	6.94871	w0 = 0.84430;w1 = 0.01512;w2 = 1.00000	-10811
ExampleDatasetResults/BranchModels/0.25/AH/TrC/COX2/R	TrC	40	7.22239	7.22637	w0 = 0.84430;w1 = 0.04484;w2 = 1.00000	-5004.43
ExampleDatasetResults/BranchModels/0.25/AH/TrC/COX3/R	TrC	40	7.50344	5.68059	w0 = 0.84430;w1 = 0.02836;w2 = 1.00000	-5692.71
ExampleDatasetResults/BranchModels/0.25/AH/TrC/CYTB/R	TrC	40	7.79621	5.30927	w0 = 0.84430;w1 = 0.04185;w2 = 1.00000	-8996.1
ExampleDatasetResults/BranchModels/0.25/AH/TrC/ND1/R	TrC	40	9.24442	5.01082	w0 = 0.84430;w1 = 0.05155;w2 = 1.00000	-8198.96
ExampleDatasetResults/BranchModels/0.25/AH/TrC/ND2/R	TrC	40	9.47907	5.3952	w0 = 0.84430;w1 = 0.07048;w2 = 1.00000	-9236.97
ExampleDatasetResults/BranchModels/0.25/AH/TrC/ND3/R	TrC	40	10.0058	5.14624	w0 = 0.84430;w1 = 0.12958;w2 = 1.00000	-3363.55
ExampleDatasetResults/BranchModels/0.25/AH/TrC/ND4/R	TrC	40	9.47235	5.63393	w0 = 0.84430;w1 = 0.05417;w2 = 1.00000	-11688.4
ExampleDatasetResults/BranchModels/0.25/AH/TrC/ND4L/R	TrC	40	9.72921	5.62602	w0 = 0.84430;w1 = 0.06156;w2 = 1.00000	-2532.19
ExampleDatasetResults/BranchModels/0.25/AH/TrC/ND5/R	TrC	40	8.47902	5.25194	w0 = 0.84430;w1 = 0.06684;w2 = 1.00000	-15343.4
ExampleDatasetResults/BranchModels/0.25/AH/TrC/TMConc2/R	TrC	40	8.12553	5.32892	w0 = 0.84430;w1 = 0.05381;w2 = 1.00000	-89491.7
ExampleDatasetResults/BranchModels/0.25/AH/TrU/ATP6/R	TrU	41	10.511	6.4294	w0 = 0.21107;w1 = 0.08632;w2 = 0.05682	-5600.64
ExampleDatasetResults/BranchModels/0.25/AH/TrU/ATP8/R	TrU	41	11.0921	8.21045	w0 = 0.21107;w1 = 0.17627;w2 = 0.18561	-1425.24
ExampleDatasetResults/BranchModels/0.25/AH/TrU/COX1/R	TrU	41	11.7193	8.22522	w0 = 0.21107;w1 = 0.01859;w2 = 0.00573	-9648.66
ExampleDatasetResults/BranchModels/0.25/AH/TrU/COX2/R	TrU	41	10.3476	7.39716	w0 = 0.21107;w1 = 0.05004;w2 = 0.01324	-4556.11
ExampleDatasetResults/BranchModels/0.25/AH/TrU/COX3/R	TrU	41	9.98162	6.65782	w0 = 0.21107;w1 = 0.03298;w2 = 0.02022	-5229.7
ExampleDatasetResults/BranchModels/0.25/AH/TrU/CYTB/R	TrU	41	11.1927	6.36737	w0 = 0.21107;w1 = 0.04712;w2 = 0.02668	-8384.94
ExampleDatasetResults/BranchModels/0.25/AH/TrU/ND1/R	TrU	41	12.4758	5.94618	w0 = 0.21107;w1 = 0.05829;w2 = 0.03406	-7693.57
ExampleDatasetResults/BranchModels/0.25/AH/TrU/ND2/R	TrU	41	12.3986	5.93666	w0 = 0.21107;w1 = 0.07685;w2 = 0.05453	-8814.91
ExampleDatasetResults/BranchModels/0.25/AH/TrU/ND3/R	TrU	41	12.1964	5.53301	w0 = 0.21107;w1 = 0.14478;w2 = 0.06600	-3223.71
ExampleDatasetResults/BranchModels/0.25/AH/TrU/ND4/R	TrU	41	12.5947	6.49893	w0 = 0.21107;w1 = 0.05912;w2 = 0.03730	-11043.1
ExampleDatasetResults/BranchModels/0.25/AH/TrU/ND4L/R	TrU	41	12.8545	6.22899	w0 = 0.21107;w1 = 0.06220;w2 = 0.06477	-2420.54
ExampleDatasetResults/BranchModels/0.25/AH/TrU/ND5/R	TrU	41	12.7097	6.11309	w0 = 0.21107;w1 = 0.07841;w2 = 0.03719	-14407.2
ExampleDatasetResults/BranchModels/0.25/AH/TrU/TMConc2/R	TrU	41	10.308	5.85083	w0 = 0.21107;w1 = 0.06121;w2 = 0.04228	-84151.2
ExampleDatasetResults/BranchModels/0.25/BI/M0/ATP6/R	M0	39	10.2826	6.30549	0.07387	-5603.96
ExampleDatasetResults/BranchModels/0.25/BI/M0/ATP8/R	M0	39	11.1424	8.22504	0.17981	-1425.26
ExampleDatasetResults/BranchModels/0.25/BI/M0/COX1/R	M0	39	11.3662	7.92003	0.01245	-9666.59
ExampleDatasetResults/BranchModels/0.25/BI/M0/COX2/R	M0	39	9.49449	7.18295	0.03314	-4575.31
ExampleDatasetResults/BranchModels/0.25/BI/M0/COX3/R	M0	39	9.75202	6.53288	0.02734	-5232.68
ExampleDatasetResults/BranchModels/0.25/BI/M0/CYTB/R	M0	39	10.5248	6.16017	0.03859	-8392.4
ExampleDatasetResults/BranchModels/0.25/BI/M0/ND1/R	M0	39	12.0795	5.80582	0.04777	-7700.12
ExampleDatasetResults/BranchModels/0.25/BI/M0/ND2/R	M0	39	11.987	5.81919	0.06836	-8818.08
ExampleDatasetResults/BranchModels/0.25/BI/M0/ND3/R	M0	39	11.7432	5.37862	0.11107	-3230.55
ExampleDatasetResults/BranchModels/0.25/BI/M0/ND4/R	M0	39	12.2166	6.35746	0.05042	-11049.8
ExampleDatasetResults/BranchModels/0.25/BI/M0/ND4L/R	M0	39	12.8789	6.23749	0.06319	-2420.55
ExampleDatasetResults/BranchModels/0.25/BI/M0/ND5/R	M0	39	11.7469	5.887	0.05826	-14434
ExampleDatasetResults/BranchModels/0.25/BI/M0/TMConc2/R	M0	39	10.0517	5.73793	0.05329	-84188.3
ExampleDatasetResults/BranchModels/0.25/BI/TrC/ATP6/R	TrC	40	8.60034	5.9713	w0 = 0.10553;w1 = 0.07230;w2 = 1.00000	-5961.87
ExampleDatasetResults/BranchModels/0.25/BI/TrC/ATP8/R	TrC	40	10.1446	9.14346	w0 = 0.22387;w1 = 0.13006;w2 = 1.00000	-1453.25
ExampleDatasetResults/BranchModels/0.25/BI/TrC/COX1/R	TrC	40	8.69719	6.99004	w0 = 0.04286;w1 = 0.01270;w2 = 1.00000	-11143.6
ExampleDatasetResults/BranchModels/0.25/BI/TrC/COX2/R	TrC	40	6.93013	7.4245	w0 = 0.11325;w1 = 0.03977;w2 = 1.00000	-5097.91
ExampleDatasetResults/BranchModels/0.25/BI/TrC/COX3/R	TrC	40	7.0293	5.62656	w0 = 0.05584;w1 = 0.02834;w2 = 1.00000	-5832.72
ExampleDatasetResults/BranchModels/0.25/BI/TrC/CYTB/R	TrC	40	7.45722	5.29148	w0 = 0.08572;w1 = 0.03751;w2 = 1.00000	-9172.4
ExampleDatasetResults/BranchModels/0.25/BI/TrC/ND1/R	TrC	40	9.07931	5.01304	w0 = 0.11953;w1 = 0.04439;w2 = 1.00000	-8314.15
ExampleDatasetResults/BranchModels/0.25/BI/TrC/ND2/R	TrC	40	9.10123	5.38748	w0 = 0.08748;w1 = 0.07305;w2 = 1.00000	-9359.4
ExampleDatasetResults/BranchModels/0.25/BI/TrC/ND3/R	TrC	40	9.64086	5.15532	w0 = 0.23555;w1 = 0.12740;w2 = 1.00000	-3401.67
ExampleDatasetResults/BranchModels/0.25/BI/TrC/ND4/R	TrC	40	9.0867	5.60766	w0 = 0.07740;w1 = 0.05364;w2 = 1.00000	-11860.2
ExampleDatasetResults/BranchModels/0.25/BI/TrC/ND4L/R	TrC	40	9.69159	5.61645	w0 = 0.11560;w1 = 0.05325;w2 = 1.00000	-2560.87
ExampleDatasetResults/BranchModels/0.25/BI/TrC/ND5/R	TrC	40	8.60327	5.39692	w0 = 0.09444;w1 = 0.06063;w2 = 1.00000	-15485.9
ExampleDatasetResults/BranchModels/0.25/BI/TrC/TMConc2/R	TrC	40	7.82536	5.35267	w0 = 0.09084;w1 = 0.05115;w2 = 1.00000	-90954.1
ExampleDatasetResults/BranchModels/0.25/BI/TrU/ATP6/R	TrU	41	10.5863	6.48393	w0 = 0.10493;w1 = 0.08554;w2 = 0.05875	-5600.06
ExampleDatasetResults/BranchModels/0.25/BI/TrU/ATP8/R	TrU	41	10.9937	8.1978	w0 = 0.21522;w1 = 0.13768;w2 = 0.21785	-1424.14
ExampleDatasetResults/BranchModels/0.25/BI/TrU/COX1/R	TrU	41	11.8541	8.29537	w0 = 0.04238;w1 = 0.01615;w2 = 0.00669	-9641.04
ExampleDatasetResults/BranchModels/0.25/BI/TrU/COX2/R	TrU	41	10.317	7.52791	w0 = 0.11205;w1 = 0.04213;w2 = 0.01768	-4554.55
ExampleDatasetResults/BranchModels/0.25/BI/TrU/COX3/R	TrU	41	10.0983	6.72511	w0 = 0.05532;w1 = 0.03139;w2 = 0.02076	-5227.29
ExampleDatasetResults/BranchModels/0.25/BI/TrU/CYTB/R	TrU	41	11.3628	6.47405	w0 = 0.08541;w1 = 0.04171;w2 = 0.02801	-8378.39
ExampleDatasetResults/BranchModels/0.25/BI/TrU/ND1/R	TrU	41	12.7235	6.03446	w0 = 0.11673;w1 = 0.04981;w2 = 0.03584	-7686.58
ExampleDatasetResults/BranchModels/0.25/BI/TrU/ND2/R	TrU	41	12.3429	5.93152	w0 = 0.08695;w1 = 0.07624;w2 = 0.05706	-8814.73
ExampleDatasetResults/BranchModels/0.25/BI/TrU/ND3/R	TrU	41	12.2255	5.58812	w0 = 0.23447;w1 = 0.14243;w2 = 0.06729	-3219.47
ExampleDatasetResults/BranchModels/0.25/BI/TrU/ND4/R	TrU	41	12.6093	6.52619	w0 = 0.07684;w1 = 0.05704;w2 = 0.03995	-11042.7
ExampleDatasetResults/BranchModels/0.25/BI/TrU/ND4L/R	TrU	41	13.1741	6.25873	w0 = 0.11298;w1 = 0.05248;w2 = 0.06465	-2418.98
ExampleDatasetResults/BranchModels/0.25/BI/TrU/ND5/R	TrU	41	12.4154	6.07692	w0 = 0.09297;w1 = 0.06850;w2 = 0.04443	-14420
ExampleDatasetResults/BranchModels/0.25/BI/TrU/TMConc2/R	TrU	41	10.3958	5.89019	w0 = 0.08998;w1 = 0.05814;w2 = 0.04337	-84125.7
ExampleDatasetResults/BranchModels/0.25/CU/M0/ATP6/R	M0	39	10.2826	6.30549	0.07387	-5603.96
ExampleDatasetResults/BranchModels/0.25/CU/M0/ATP8/R	M0	39	11.1424	8.22504	0.17981	-1425.26
ExampleDatasetResults/BranchModels/0.25/CU/M0/COX1/R	M0	39	11.3662	7.92003	0.01245	-9666.59
ExampleDatasetResults/BranchModels/0.25/CU/M0/COX2/R	M0	39	9.49449	7.18295	0.03314	-4575.31
ExampleDatasetResults/BranchModels/0.25/CU/M0/COX3/R	M0	39	9.75202	6.53288	0.02734	-5232.68
ExampleDatasetResults/BranchModels/0.25/CU/M0/CYTB/R	M0	39	10.5248	6.16017	0.03859	-8392.4
ExampleDatasetResults/BranchModels/0.25/CU/M0/ND1/R	M0	39	12.0795	5.80582	0.04777	-7700.12
ExampleDatasetResults/BranchModels/0.25/CU/M0/ND2/R	M0	39	11.987	5.81919	0.06836	-8818.08
ExampleDatasetResults/BranchModels/0.25/CU/M0/ND3/R	M0	39	11.7432	5.37862	0.11107	-3230.55
ExampleDatasetResults/BranchModels/0.25/CU/M0/ND4/R	M0	39	12.2166	6.35746	0.05042	-11049.8
ExampleDatasetResults/BranchModels/0.25/CU/M0/ND4L/R	M0	39	12.8789	6.23749	0.06319	-2420.55
ExampleDatasetResults/BranchModels/0.25/CU/M0/ND5/R	M0	39	11.7469	5.887	0.05826	-14434
ExampleDatasetResults/BranchModels/0.25/CU/M0/TMConc2/R	M0	39	10.0517	5.73793	0.05329	-84188.3
ExampleDatasetResults/BranchModels/0.25/CU/TrC/ATP6/R	TrC	40	7.40229	5.76085	w0 = 0.84430;w1 = 0.10185;w2 = 1.00000	-6050.51
ExampleDatasetResults/BranchModels/0.25/CU/TrC/ATP8/R	TrC	40	9.45071	9.14268	w0 = 0.84430;w1 = 0.14401;w2 = 1.00000	-1456.01
ExampleDatasetResults/BranchModels/0.25/CU/TrC/COX1/R	TrC	40	5.94442	6.33005	w0 = 0.84430;w1 = 0.02092;w2 = 1.00000	-11406.9
ExampleDatasetResults/BranchModels/0.25/CU/TrC/COX2/R	TrC	40	5.72328	7.0819	w0 = 0.84430;w1 = 0.05421;w2 = 1.00000	-5167.56
ExampleDatasetResults/BranchModels/0.25/CU/TrC/COX3/R	TrC	40	5.71099	5.29137	w0 = 0.84430;w1 = 0.03458;w2 = 1.00000	-5917.28
ExampleDatasetResults/BranchModels/0.25/CU/TrC/CYTB/R	TrC	40	6.30004	5.02044	w0 = 0.84430;w1 = 0.05299;w2 = 1.00000	-9265.59
ExampleDatasetResults/BranchModels/0.25/CU/TrC/ND1/R	TrC	40	7.40136	4.74547	w0 = 0.84430;w1 = 0.06267;w2 = 1.00000	-8412.94
ExampleDatasetResults/BranchModels/0.25/CU/TrC/ND2/R	TrC	40	7.83785	5.17609	w0 = 0.84430;w1 = 0.07849;w2 = 1.00000	-9425.04
ExampleDatasetResults/BranchModels/0.25/CU/TrC/ND3/R	TrC	40	8.87231	5.12171	w0 = 0.84430;w1 = 0.16120;w2 = 1.00000	-3421.34
ExampleDatasetResults/BranchModels/0.25/CU/TrC/ND4/R	TrC	40	7.62186	5.39008	w0 = 0.84430;w1 = 0.06065;w2 = 1.00000	-11962.9
ExampleDatasetResults/BranchModels/0.25/CU/TrC/ND4L/R	TrC	40	7.65367	5.22535	w0 = 0.84430;w1 = 0.06710;w2 = 1.00000	-2580.61
ExampleDatasetResults/BranchModels/0.25/CU/TrC/ND5/R	TrC	40	7.42185	5.1729	w0 = 0.84430;w1 = 0.07748;w2 = 1.00000	-15651.5
ExampleDatasetResults/BranchModels/0.25/CU/TrC/TMConc2/R	TrC	40	6.73274	5.17212	w0 = 0.84430;w1 = 0.06539;w2 = 1.00000	-91961.3
ExampleDatasetResults/BranchModels/0.25/CU/TrU/ATP6/R	TrU	41	11.4574	6.79717	w0 = 0.21107;w1 = 0.11063;w2 = 0.04913	-5590.9
ExampleDatasetResults/BranchModels/0.25/CU/TrU/ATP8/R	TrU	41	10.6574	8.10335	w0 = 0.21107;w1 = 0.14901;w2 = 0.21514	-1424.51
ExampleDatasetResults/BranchModels/0.25/CU/TrU/COX1/R	TrU	41	13.4644	8.58579	w0 = 0.21107;w1 = 0.02430;w2 = 0.00706	-9643.88
ExampleDatasetResults/BranchModels/0.25/CU/TrU/COX2/R	TrU	41	12.3166	8.08238	w0 = 0.21107;w1 = 0.06255;w2 = 0.01610	-4552.62
ExampleDatasetResults/BranchModels/0.25/CU/TrU/COX3/R	TrU	41	10.5306	6.83384	w0 = 0.21107;w1 = 0.03703;w2 = 0.02089	-5228.15
ExampleDatasetResults/BranchModels/0.25/CU/TrU/CYTB/R	TrU	41	12.379	6.74666	w0 = 0.21107;w1 = 0.05704;w2 = 0.02466	-8377
ExampleDatasetResults/BranchModels/0.25/CU/TrU/ND1/R	TrU	41	13.2541	6.08099	w0 = 0.21107;w1 = 0.06625;w2 = 0.03420	-7689.37
ExampleDatasetResults/BranchModels/0.25/CU/TrU/ND2/R	TrU	41	13.154	6.03523	w0 = 0.21107;w1 = 0.08488;w2 = 0.05368	-8811.97
ExampleDatasetResults/BranchModels/0.25/CU/TrU/ND3/R	TrU	41	13.1697	5.78567	w0 = 0.21107;w1 = 0.17061;w2 = 0.06547	-3219.05
ExampleDatasetResults/BranchModels/0.25/CU/TrU/ND4/R	TrU	41	13.2147	6.58137	w0 = 0.21107;w1 = 0.06320;w2 = 0.03906	-11041.7
ExampleDatasetResults/BranchModels/0.25/CU/TrU/ND4L/R	TrU	41	13.0801	6.27311	w0 = 0.21107;w1 = 0.06715;w2 = 0.06000	-2420.45
ExampleDatasetResults/BranchModels/0.25/CU/TrU/ND5/R	TrU	41	13.2184	6.23957	w0 = 0.21107;w1 = 0.08144;w2 = 0.04071	-14410.5
ExampleDatasetResults/BranchModels/0.25/CU/TrU/TMConc2/R	TrU	41	10.8407	6.01091	w0 = 0.21107;w1 = 0.06992;w2 = 0.04080	-84106.7
ExampleDatasetResults/BranchModels/0.25/H/M0/ATP6/R	M0	39	10.2826	6.30549	0.07387	-5603.96
ExampleDatasetResults/BranchModels/0.25/H/M0/ATP8/R	M0	39	11.1424	8.22504	0.17981	-1425.26
ExampleDatasetResults/BranchModels/0.25/H/M0/COX1/R	M0	39	11.3662	7.92003	0.01245	-9666.59
ExampleDatasetResults/BranchModels/0.25/H/M0/COX2/R	M0	39	9.49449	7.18295	0.03314	-4575.31
ExampleDatasetResults/BranchModels/0.25/H/M0/COX3/R	M0	39	9.75202	6.53288	0.02734	-5232.68
ExampleDatasetResults/BranchModels/0.25/H/M0/CYTB/R	M0	39	10.5248	6.16017	0.03859	-8392.4
ExampleDatasetResults/BranchModels/0.25/H/M0/ND1/R	M0	39	12.0795	5.80582	0.04777	-7700.12
ExampleDatasetResults/BranchModels/0.25/H/M0/ND2/R	M0	39	11.987	5.81919	0.06836	-8818.08
ExampleDatasetResults/BranchModels/0.25/H/M0/ND3/R	M0	39	11.7432	5.37862	0.11107	-3230.55
ExampleDatasetResults/BranchModels/0.25/H/M0/ND4/R	M0	39	12.2166	6.35746	0.05042	-11049.8
ExampleDatasetResults/BranchModels/0.25/H/M0/ND4L/R	M0	39	12.8789	6.23749	0.06319	-2420.55
ExampleDatasetResults/BranchModels/0.25/H/M0/ND5/R	M0	39	11.7469	5.887	0.05826	-14434
ExampleDatasetResults/BranchModels/0.25/H/M0/TMConc2/R	M0	39	10.0517	5.73793	0.05329	-84188.3
ExampleDatasetResults/BranchModels/0.25/H/TrC/ATP6/R	TrC	40	8.34612	6.39037	w0 = 0.84430;w1 = 0.05836;w2 = 1.00000	-6108.49
ExampleDatasetResults/BranchModels/0.25/H/TrC/ATP8/R	TrC	40	9.86392	9.72599	w0 = 0.84430;w1 = 0.20631;w2 = 1.00000	-1485.57
ExampleDatasetResults/BranchModels/0.25/H/TrC/COX1/R	TrC	40	7.71686	7.35515	w0 = 0.84430;w1 = 0.01378;w2 = 1.00000	-11646.3
ExampleDatasetResults/BranchModels/0.25/H/TrC/COX2/R	TrC	40	6.96902	8.16683	w0 = 0.84430;w1 = 0.03794;w2 = 1.00000	-5287.98
ExampleDatasetResults/BranchModels/0.25/H/TrC/COX3/R	TrC	40	6.56324	5.97352	w0 = 0.84430;w1 = 0.02575;w2 = 1.00000	-6082.99
ExampleDatasetResults/BranchModels/0.25/H/TrC/CYTB/R	TrC	40	6.76467	5.41772	w0 = 0.84430;w1 = 0.03682;w2 = 1.00000	-9463.9
ExampleDatasetResults/BranchModels/0.25/H/TrC/ND1/R	TrC	40	8.17619	5.06811	w0 = 0.84430;w1 = 0.04320;w2 = 1.00000	-8585.49
ExampleDatasetResults/BranchModels/0.25/H/TrC/ND2/R	TrC	40	9.44051	5.53268	w0 = 0.84430;w1 = 0.05641;w2 = 1.00000	-9596.69
ExampleDatasetResults/BranchModels/0.25/H/TrC/ND3/R	TrC	40	9.17285	5.4316	w0 = 0.84430;w1 = 0.11595;w2 = 1.00000	-3457.53
ExampleDatasetResults/BranchModels/0.25/H/TrC/ND4/R	TrC	40	8.30186	5.73152	w0 = 0.84430;w1 = 0.04909;w2 = 1.00000	-12297.6
ExampleDatasetResults/BranchModels/0.25/H/TrC/ND4L/R	TrC	40	9.18869	5.80343	w0 = 0.84430;w1 = 0.05813;w2 = 1.00000	-2636.56
ExampleDatasetResults/BranchModels/0.25/H/TrC/ND5/R	TrC	40	7.75851	5.45754	w0 = 0.84430;w1 = 0.05743;w2 = 1.00000	-16002.5
ExampleDatasetResults/BranchModels/0.25/H/TrC/TMConc2/R	TrC	40	7.45838	5.63259	w0 = 0.84430;w1 = 0.04623;w2 = 1.00000	-93755.8
ExampleDatasetResults/BranchModels/0.25/H/TrU/ATP6/R	TrU	41	10.2825	6.30548	w0 = 0.21107;w1 = 0.07389;w2 = 0.07387	-5603.96
ExampleDatasetResults/BranchModels/0.25/H/TrU/ATP8/R	TrU	41	11.1856	8.26379	w0 = 0.21107;w1 = 0.24399;w2 = 0.16082	-1424.53
ExampleDatasetResults/BranchModels/0.25/H/TrU/COX1/R	TrU	41	11.1087	7.91404	w0 = 0.21107;w1 = 0.01669;w2 = 0.01061	-9663.78
ExampleDatasetResults/BranchModels/0.25/H/TrU/COX2/R	TrU	41	9.15316	7.03137	w0 = 0.21107;w1 = 0.05548;w2 = 0.02614	-4569.21
ExampleDatasetResults/BranchModels/0.25/H/TrU/COX3/R	TrU	41	9.66159	6.51593	w0 = 0.21107;w1 = 0.03251;w2 = 0.02562	-5232.09
ExampleDatasetResults/BranchModels/0.25/H/TrU/CYTB/R	TrU	41	10.5321	6.16577	w0 = 0.21107;w1 = 0.04479;w2 = 0.03629	-8391.55
ExampleDatasetResults/BranchModels/0.25/H/TrU/ND1/R	TrU	41	12.0223	5.81411	w0 = 0.21107;w1 = 0.05527;w2 = 0.04517	-7699.36
ExampleDatasetResults/BranchModels/0.25/H/TrU/ND2/R	TrU	41	11.9623	5.82056	w0 = 0.21107;w1 = 0.07079;w2 = 0.06744	-8818.03
ExampleDatasetResults/BranchModels/0.25/H/TrU/ND3/R	TrU	41	11.6249	5.35029	w0 = 0.21107;w1 = 0.14700;w2 = 0.10103	-3229.25
ExampleDatasetResults/BranchModels/0.25/H/TrU/ND4/R	TrU	41	12.1274	6.37603	w0 = 0.21107;w1 = 0.06257;w2 = 0.04663	-11047.6
ExampleDatasetResults/BranchModels/0.25/H/TrU/ND4L/R	TrU	41	12.9015	6.23609	w0 = 0.21107;w1 = 0.06119;w2 = 0.06409	-2420.54
ExampleDatasetResults/BranchModels/0.25/H/TrU/ND5/R	TrU	41	11.8138	5.91578	w0 = 0.21107;w1 = 0.08739;w2 = 0.05139	-14425.4
ExampleDatasetResults/BranchModels/0.25/H/TrU/TMConc2/R	TrU	41	10.0307	5.73855	w0 = 0.21107;w1 = 0.05780;w2 = 0.05167	-84185.6
ExampleDatasetResults/BranchModels/0.25/T/M0/ATP6/R	M0	39	10.2826	6.30549	0.07387	-5603.96
ExampleDatasetResults/BranchModels/0.25/T/M0/ATP8/R	M0	39	11.1424	8.22504	0.17981	-1425.26
ExampleDatasetResults/BranchModels/0.25/T/M0/COX1/R	M0	39	11.3662	7.92003	0.01245	-9666.59
ExampleDatasetResults/BranchModels/0.25/T/M0/COX2/R	M0	39	9.49449	7.18295	0.03314	-4575.31
ExampleDatasetResults/BranchModels/0.25/T/M0/COX3/R	M0	39	9.75202	6.53288	0.02734	-5232.68
ExampleDatasetResults/BranchModels/0.25/T/M0/CYTB/R	M0	39	10.5248	6.16017	0.03859	-8392.4
ExampleDatasetResults/BranchModels/0.25/T/M0/ND1/R	M0	39	12.0795	5.80582	0.04777	-7700.12
ExampleDatasetResults/BranchModels/0.25/T/M0/ND2/R	M0	39	11.987	5.81919	0.06836	-8818.08
ExampleDatasetResults/BranchModels/0.25/T/M0/ND3/R	M0	39	11.7432	5.37862	0.11107	-3230.55
ExampleDatasetResults/BranchModels/0.25/T/M0/ND4/R	M0	39	12.2166	6.35746	0.05042	-11049.8
ExampleDatasetResults/BranchModels/0.25/T/M0/ND4L/R	M0	39	12.8789	6.23749	0.06319	-2420.55
ExampleDatasetResults/BranchModels/0.25/T/M0/ND5/R	M0	39	11.7469	5.887	0.05826	-14434
ExampleDatasetResults/BranchModels/0.25/T/M0/TMConc2/R	M0	39	10.0517	5.73793	0.05329	-84188.3
ExampleDatasetResults/BranchModels/0.25/T/TrC/ATP6/R	TrC	40	12.0081	7.62672	w0 = 0.84430;w1 = 0.04368;w2 = 1.00000	-5833.96
ExampleDatasetResults/BranchModels/0.25/T/TrC/ATP8/R	TrC	40	11.5256	9.17493	w0 = 0.84430;w1 = 0.18708;w2 = 1.00000	-1465.74
ExampleDatasetResults/BranchModels/0.25/T/TrC/COX1/R	TrC	40	14.0921	9.64168	w0 = 0.84430;w1 = 0.00631;w2 = 1.00000	-10602.2
ExampleDatasetResults/BranchModels/0.25/T/TrC/COX2/R	TrC	40	13.5426	9.67794	w0 = 0.84430;w1 = 0.01382;w2 = 1.00000	-4856.62
ExampleDatasetResults/BranchModels/0.25/T/TrC/COX3/R	TrC	40	10.7992	7.40928	w0 = 0.84430;w1 = 0.01790;w2 = 1.00000	-5669.45
ExampleDatasetResults/BranchModels/0.25/T/TrC/CYTB/R	TrC	40	13.4309	7.58002	w0 = 0.84430;w1 = 0.02071;w2 = 1.00000	-8956.45
ExampleDatasetResults/BranchModels/0.25/T/TrC/ND1/R	TrC	40	12.8658	6.24854	w0 = 0.84430;w1 = 0.03098;w2 = 1.00000	-8151.5
ExampleDatasetResults/BranchModels/0.25/T/TrC/ND2/R	TrC	40	13.5123	6.34499	w0 = 0.84430;w1 = 0.04882;w2 = 1.00000	-9259.31
ExampleDatasetResults/BranchModels/0.25/T/TrC/ND3/R	TrC	40	13.0386	6.24534	w0 = 0.84430;w1 = 0.06024;w2 = 1.00000	-3314.43
ExampleDatasetResults/BranchModels/0.25/T/TrC/ND4/R	TrC	40	13.5376	7.0614	w0 = 0.84430;w1 = 0.03330;w2 = 1.00000	-11766.4
ExampleDatasetResults/BranchModels/0.25/T/TrC/ND4L/R	TrC	40	12.8327	6.56976	w0 = 0.84430;w1 = 0.05622;w2 = 1.00000	-2565.8
ExampleDatasetResults/BranchModels/0.25/T/TrC/ND5/R	TrC	40	13.7353	6.83333	w0 = 0.84430;w1 = 0.03586;w2 = 1.00000	-15211.3
ExampleDatasetResults/BranchModels/0.25/T/TrC/TMConc2/R	TrC	40	11.1138	6.64468	w0 = 0.84430;w1 = 0.03595;w2 = 1.00000	-89234.2
ExampleDatasetResults/BranchModels/0.25/T/TrU/ATP6/R	TrU	41	11.4574	6.79717	w0 = 0.21107;w1 = 0.04913;w2 = 0.11063	-5590.9
ExampleDatasetResults/BranchModels/0.25/T/TrU/ATP8/R	TrU	41	10.6574	8.10335	w0 = 0.21107;w1 = 0.21514;w2 = 0.14901	-1424.51
ExampleDatasetResults/BranchModels/0.25/T/TrU/COX1/R	TrU	41	13.4644	8.58577	w0 = 0.21107;w1 = 0.00706;w2 = 0.02430	-9643.88
ExampleDatasetResults/BranchModels/0.25/T/TrU/COX2/R	TrU	41	12.3166	8.08238	w0 = 0.21107;w1 = 0.01610;w2 = 0.06255	-4552.62
ExampleDatasetResults/BranchModels/0.25/T/TrU/COX3/R	TrU	41	10.5306	6.83385	w0 = 0.21107;w1 = 0.02089;w2 = 0.03703	-5228.15
ExampleDatasetResults/BranchModels/0.25/T/TrU/CYTB/R	TrU	41	12.379	6.74666	w0 = 0.21107;w1 = 0.02466;w2 = 0.05704	-8377
ExampleDatasetResults/BranchModels/0.25/T/TrU/ND1/R	TrU	41	13.2541	6.08098	w0 = 0.21107;w1 = 0.03420;w2 = 0.06625	-7689.37
ExampleDatasetResults/BranchModels/0.25/T/TrU/ND2/R	TrU	41	13.154	6.03523	w0 = 0.21107;w1 = 0.05368;w2 = 0.08488	-8811.97
ExampleDatasetResults/BranchModels/0.25/T/TrU/ND3/R	TrU	41	13.1697	5.78567	w0 = 0.21107;w1 = 0.06547;w2 = 0.17061	-3219.05
ExampleDatasetResults/BranchModels/0.25/T/TrU/ND4/R	TrU	41	13.2147	6.58137	w0 = 0.21107;w1 = 0.03906;w2 = 0.06320	-11041.7
ExampleDatasetResults/BranchModels/0.25/T/TrU/ND4L/R	TrU	41	13.0801	6.27311	w0 = 0.21107;w1 = 0.06000;w2 = 0.06715	-2420.45
ExampleDatasetResults/BranchModels/0.25/T/TrU/ND5/R	TrU	41	13.2184	6.23952	w0 = 0.21107;w1 = 0.04071;w2 = 0.08144	-14410.5
ExampleDatasetResults/BranchModels/0.25/T/TrU/TMConc2/R	TrU	41	10.8407	6.01091	w0 = 0.21107;w1 = 0.04080;w2 = 0.06992	-84106.7
ExampleDatasetResults/BranchModels/0.5/2WA/M0/ATP6/R	M0	39	10.2826	6.30549	0.07387	-5603.96
ExampleDatasetResults/BranchModels/0.5/2WA/M0/ATP8/R	M0	39	11.1424	8.22504	0.17981	-1425.26
ExampleDatasetResults/BranchModels/0.5/2WA/M0/COX1/R	M0	39	11.3662	7.92003	0.01245	-9666.59
ExampleDatasetResults/BranchModels/0.5/2WA/M0/COX2/R	M0	39	9.4945	7.18295	0.03314	-4575.31
ExampleDatasetResults/BranchModels/0.5/2WA/M0/COX3/R	M0	39	9.75202	6.53289	0.02734	-5232.68
ExampleDatasetResults/BranchModels/0.5/2WA/M0/CYTB/R	M0	39	10.5248	6.16017	0.03859	-8392.4
ExampleDatasetResults/BranchModels/0.5/2WA/M0/ND1/R	M0	39	12.0795	5.80582	0.04777	-7700.12
ExampleDatasetResults/BranchModels/0.5/2WA/M0/ND2/R	M0	39	11.987	5.81919	0.06836	-8818.08
ExampleDatasetResults/BranchModels/0.5/2WA/M0/ND3/R	M0	39	11.7432	5.37862	0.11107	-3230.55
ExampleDatasetResults/BranchModels/0.5/2WA/M0/ND4/R	M0	39	12.2166	6.35746	0.05042	-11049.8
ExampleDatasetResults/BranchModels/0.5/2WA/M0/ND4L/R	M0	39	12.8789	6.23749	0.06319	-2420.55
ExampleDatasetResults/BranchModels/0.5/2WA/M0/ND5/R	M0	39	11.7469	5.887	0.05826	-14434
ExampleDatasetResults/BranchModels/0.5/2WA/M0/TMConc2/R	M0	39	10.0517	5.73793	0.05329	-84188.3
ExampleDatasetResults/BranchModels/0.5/2WA/TrC/ATP6/R	TrC	40	10.7648	6.62693	w0 = 0.12608;w1 = 0.06455;w2 = 1.00000	-5692.73
ExampleDatasetResults/BranchModels/0.5/2WA/TrC/ATP8/R	TrC	40	11.3126	8.47987	w0 = 0.05357;w1 = 0.17376;w2 = 1.00000	-1431.04
ExampleDatasetResults/BranchModels/0.5/2WA/TrC/COX1/R	TrC	40	12.794	8.52619	w0 = 0.00757;w1 = 0.01015;w2 = 1.00000	-9869.15
ExampleDatasetResults/BranchModels/0.5/2WA/TrC/COX2/R	TrC	40	11.3672	8.2719	w0 = 0.11316;w1 = 0.02472;w2 = 1.00000	-4642.02
ExampleDatasetResults/BranchModels/0.5/2WA/TrC/COX3/R	TrC	40	10.9458	7.17885	w0 = 0.01529;w1 = 0.02271;w2 = 1.00000	-5333.29
ExampleDatasetResults/BranchModels/0.5/2WA/TrC/CYTB/R	TrC	40	12.126	6.87817	w0 = 0.04245;w1 = 0.03048;w2 = 1.00000	-8518.55
ExampleDatasetResults/BranchModels/0.5/2WA/TrC/ND1/R	TrC	40	13.4657	6.10179	w0 = 0.03220;w1 = 0.03779;w2 = 1.00000	-7782.61
ExampleDatasetResults/BranchModels/0.5/2WA/TrC/ND2/R	TrC	40	13.2218	6.16102	w0 = 0.07924;w1 = 0.05630;w2 = 1.00000	-8925.89
ExampleDatasetResults/BranchModels/0.5/2WA/TrC/ND3/R	TrC	40	12.7346	5.79	w0 = 0.08429;w1 = 0.08887;w2 = 1.00000	-3264.29
ExampleDatasetResults/BranchModels/0.5/2WA/TrC/ND4/R	TrC	40	13.4786	6.78163	w0 = 0.06578;w1 = 0.04207;w2 = 1.00000	-11229.9
ExampleDatasetResults/BranchModels/0.5/2WA/TrC/ND4L/R	TrC	40	13.8628	6.525	w0 = 0.09822;w1 = 0.05133;w2 = 1.00000	-2447.65
ExampleDatasetResults/BranchModels/0.5/2WA/TrC/ND5/R	TrC	40	12.7081	6.1904	w0 = 0.10148;w1 = 0.04860;w2 = 1.00000	-14651
ExampleDatasetResults/BranchModels/0.5/2WA/TrC/TMConc2/R	TrC	40	11.0519	6.16961	w0 = 0.06042;w1 = 0.04408;w2 = 1.00000	-85415.1
ExampleDatasetResults/BranchModels/0.5/2WA/TrU/ATP6/R	TrU	41	10.3648	6.34529	w0 = 0.15118;w1 = 0.07237;w2 = 0.06920	-5602.37
ExampleDatasetResults/BranchModels/0.5/2WA/TrU/ATP8/R	TrU	41	11.0958	8.21864	w0 = 0.06494;w1 = 0.18189;w2 = 0.19684	-1424.85
ExampleDatasetResults/BranchModels/0.5/2WA/TrU/COX1/R	TrU	41	11.4671	7.95452	w0 = 0.01094;w1 = 0.01206;w2 = 0.01572	-9666.15
ExampleDatasetResults/BranchModels/0.5/2WA/TrU/COX2/R	TrU	41	9.76229	7.30551	w0 = 0.17047;w1 = 0.03076;w2 = 0.03853	-4571.85
ExampleDatasetResults/BranchModels/0.5/2WA/TrU/COX3/R	TrU	41	9.86048	6.58157	w0 = 0.01943;w1 = 0.02654;w2 = 0.03393	-5232.2
ExampleDatasetResults/BranchModels/0.5/2WA/TrU/CYTB/R	TrU	41	10.724	6.24215	w0 = 0.07148;w1 = 0.03673;w2 = 0.04386	-8390.83
ExampleDatasetResults/BranchModels/0.5/2WA/TrU/ND1/R	TrU	41	12.4494	5.88808	w0 = 0.04231;w1 = 0.04343;w2 = 0.07814	-7695.61
ExampleDatasetResults/BranchModels/0.5/2WA/TrU/ND2/R	TrU	41	12.1973	5.85861	w0 = 0.09337;w1 = 0.06514;w2 = 0.08160	-8816.93
ExampleDatasetResults/BranchModels/0.5/2WA/TrU/ND3/R	TrU	41	11.8733	5.42367	w0 = 0.25728;w1 = 0.10598;w2 = 0.12780	-3229.96
ExampleDatasetResults/BranchModels/0.5/2WA/TrU/ND4/R	TrU	41	12.3597	6.39663	w0 = 0.09100;w1 = 0.04904;w2 = 0.05217	-11048.4
ExampleDatasetResults/BranchModels/0.5/2WA/TrU/ND4L/R	TrU	41	13.3835	6.3363	w0 = 0.11355;w1 = 0.05646;w2 = 0.09758	-2418.94
ExampleDatasetResults/BranchModels/0.5/2WA/TrU/ND5/R	TrU	41	11.9535	5.94251	w0 = 0.12712;w1 = 0.05535;w2 = 0.06408	-14429.3
ExampleDatasetResults/BranchModels/0.5/2WA/TrU/TMConc2/R	TrU	41	10.1626	5.77901	w0 = 0.08084;w1 = 0.05139;w2 = 0.06017	-84179.6
ExampleDatasetResults/BranchModels/0.5/AH/M0/ATP6/R	M0	39	10.2826	6.30549	0.07387	-5603.96
ExampleDatasetResults/BranchModels/0.5/AH/M0/ATP8/R	M0	39	11.1424	8.22504	0.17981	-1425.26
ExampleDatasetResults/BranchModels/0.5/AH/M0/COX1/R	M0	39	11.3662	7.92002	0.01245	-9666.59
ExampleDatasetResults/BranchModels/0.5/AH/M0/COX2/R	M0	39	9.4945	7.18295	0.03314	-4575.31
ExampleDatasetResults/BranchModels/0.5/AH/M0/COX3/R	M0	39	9.75202	6.53289	0.02734	-5232.68
ExampleDatasetResults/BranchModels/0.5/AH/M0/CYTB/R	M0	39	10.5248	6.16017	0.03859	-8392.4
ExampleDatasetResults/BranchModels/0.5/AH/M0/ND1/R	M0	39	12.0795	5.80582	0.04777	-7700.12
ExampleDatasetResults/BranchModels/0.5/AH/M0/ND2/R	M0	39	11.987	5.81919	0.06836	-8818.08
ExampleDatasetResults/BranchModels/0.5/AH/M0/ND3/R	M0	39	11.7432	5.37862	0.11107	-3230.55
ExampleDatasetResults/BranchModels/0.5/AH/M0/ND4/R	M0	39	12.2166	6.35746	0.05042	-11049.8
ExampleDatasetResults/BranchModels/0.5/AH/M0/ND4L/R	M0	39	12.8789	6.23749	0.06319	-2420.55
ExampleDatasetResults/BranchModels/0.5/AH/M0/ND5/R	M0	39	11.7469	5.88699	0.05826	-14434
ExampleDatasetResults/BranchModels/0.5/AH/M0/TMConc2/R	M0	39	10.0517	5.73793	0.05329	-84188.3
ExampleDatasetResults/BranchModels/0.5/AH/TrC/ATP6/R	TrC	40	8.81581	5.9696	w0 = 0.84430;w1 = 0.07495;w2 = 1.00000	-5893.34
ExampleDatasetResults/BranchModels/0.5/AH/TrC/ATP8/R	TrC	40	9.94824	8.92424	w0 = 0.84430;w1 = 0.16944;w2 = 1.00000	-1453.37
ExampleDatasetResults/BranchModels/0.5/AH/TrC/COX1/R	TrC	40	8.90166	6.94871	w0 = 0.84430;w1 = 0.01512;w2 = 1.00000	-10811
ExampleDatasetResults/BranchModels/0.5/AH/TrC/COX2/R	TrC	40	7.22239	7.22637	w0 = 0.84430;w1 = 0.04484;w2 = 1.00000	-5004.43
ExampleDatasetResults/BranchModels/0.5/AH/TrC/COX3/R	TrC	40	7.50344	5.68059	w0 = 0.84430;w1 = 0.02836;w2 = 1.00000	-5692.71
ExampleDatasetResults/BranchModels/0.5/AH/TrC/CYTB/R	TrC	40	7.79621	5.30927	w0 = 0.84430;w1 = 0.04185;w2 = 1.00000	-8996.1
ExampleDatasetResults/BranchModels/0.5/AH/TrC/ND1/R	TrC	40	9.24442	5.01082	w0 = 0.84430;w1 = 0.05155;w2 = 1.00000	-8198.96
ExampleDatasetResults/BranchModels/0.5/AH/TrC/ND2/R	TrC	40	9.47907	5.3952	w0 = 0.84430;w1 = 0.07048;w2 = 1.00000	-9236.97
ExampleDatasetResults/BranchModels/0.5/AH/TrC/ND3/R	TrC	40	10.0058	5.14624	w0 = 0.84430;w1 = 0.12958;w2 = 1.00000	-3363.55
ExampleDatasetResults/BranchModels/0.5/AH/TrC/ND4/R	TrC	40	9.47235	5.63393	w0 = 0.84430;w1 = 0.05417;w2 = 1.00000	-11688.4
ExampleDatasetResults/BranchModels/0.5/AH/TrC/ND4L/R	TrC	40	9.72921	5.62602	w0 = 0.84430;w1 = 0.06156;w2 = 1.00000	-2532.19
ExampleDatasetResults/BranchModels/0.5/AH/TrC/ND5/R	TrC	40	8.47902	5.25194	w0 = 0.84430;w1 = 0.06684;w2 = 1.00000	-15343.4
ExampleDatasetResults/BranchModels/0.5/AH/TrC/TMConc2/R	TrC	40	8.12553	5.32892	w0 = 0.84430;w1 = 0.05381;w2 = 1.00000	-89491.7
ExampleDatasetResults/BranchModels/0.5/AH/TrU/ATP6/R	TrU	41	10.511	6.4294	w0 = 0.42215;w1 = 0.08632;w2 = 0.05682	-5600.64
ExampleDatasetResults/BranchModels/0.5/AH/TrU/ATP8/R	TrU	41	11.0921	8.21045	w0 = 0.42215;w1 = 0.17627;w2 = 0.18561	-1425.24
ExampleDatasetResults/BranchModels/0.5/AH/TrU/COX1/R	TrU	41	11.7193	8.22521	w0 = 0.42215;w1 = 0.01859;w2 = 0.00573	-9648.66
ExampleDatasetResults/BranchModels/0.5/AH/TrU/COX2/R	TrU	41	10.3476	7.39715	w0 = 0.42215;w1 = 0.05004;w2 = 0.01324	-4556.11
ExampleDatasetResults/BranchModels/0.5/AH/TrU/COX3/R	TrU	41	9.98163	6.65782	w0 = 0.42215;w1 = 0.03298;w2 = 0.02022	-5229.7
ExampleDatasetResults/BranchModels/0.5/AH/TrU/CYTB/R	TrU	41	11.1927	6.36736	w0 = 0.42215;w1 = 0.04712;w2 = 0.02668	-8384.94
ExampleDatasetResults/BranchModels/0.5/AH/TrU/ND1/R	TrU	41	12.4758	5.94618	w0 = 0.42215;w1 = 0.05829;w2 = 0.03406	-7693.57
ExampleDatasetResults/BranchModels/0.5/AH/TrU/ND2/R	TrU	41	12.3986	5.93667	w0 = 0.42215;w1 = 0.07685;w2 = 0.05453	-8814.91
ExampleDatasetResults/BranchModels/0.5/AH/TrU/ND3/R	TrU	41	12.1964	5.53301	w0 = 0.42215;w1 = 0.14478;w2 = 0.06600	-3223.71
ExampleDatasetResults/BranchModels/0.5/AH/TrU/ND4/R	TrU	41	12.5947	6.49893	w0 = 0.42215;w1 = 0.05912;w2 = 0.03730	-11043.1
ExampleDatasetResults/BranchModels/0.5/AH/TrU/ND4L/R	TrU	41	12.8545	6.22899	w0 = 0.42215;w1 = 0.06220;w2 = 0.06477	-2420.54
ExampleDatasetResults/BranchModels/0.5/AH/TrU/ND5/R	TrU	41	12.7097	6.1131	w0 = 0.42215;w1 = 0.07841;w2 = 0.03719	-14407.2
ExampleDatasetResults/BranchModels/0.5/AH/TrU/TMConc2/R	TrU	41	10.308	5.85083	w0 = 0.42215;w1 = 0.06121;w2 = 0.04228	-84151.2
ExampleDatasetResults/BranchModels/0.5/BI/M0/ATP6/R	M0	39	10.2826	6.30549	0.07387	-5603.96
ExampleDatasetResults/BranchModels/0.5/BI/M0/ATP8/R	M0	39	11.1424	8.22504	0.17981	-1425.26
ExampleDatasetResults/BranchModels/0.5/BI/M0/COX1/R	M0	39	11.3662	7.92003	0.01245	-9666.59
ExampleDatasetResults/BranchModels/0.5/BI/M0/COX2/R	M0	39	9.4945	7.18295	0.03314	-4575.31
ExampleDatasetResults/BranchModels/0.5/BI/M0/COX3/R	M0	39	9.75202	6.53289	0.02734	-5232.68
ExampleDatasetResults/BranchModels/0.5/BI/M0/CYTB/R	M0	39	10.5248	6.16017	0.03859	-8392.4
ExampleDatasetResults/BranchModels/0.5/BI/M0/ND1/R	M0	39	12.0795	5.80582	0.04777	-7700.12
ExampleDatasetResults/BranchModels/0.5/BI/M0/ND2/R	M0	39	11.987	5.81919	0.06836	-8818.08
ExampleDatasetResults/BranchModels/0.5/BI/M0/ND3/R	M0	39	11.7432	5.37862	0.11107	-3230.55
ExampleDatasetResults/BranchModels/0.5/BI/M0/ND4/R	M0	39	12.2166	6.35746	0.05042	-11049.8
ExampleDatasetResults/BranchModels/0.5/BI/M0/ND4L/R	M0	39	12.8789	6.23749	0.06319	-2420.55
ExampleDatasetResults/BranchModels/0.5/BI/M0/ND5/R	M0	39	11.7469	5.887	0.05826	-14434
ExampleDatasetResults/BranchModels/0.5/BI/M0/TMConc2/R	M0	39	10.0517	5.73793	0.05329	-84188.3
ExampleDatasetResults/BranchModels/0.5/BI/TrC/ATP6/R	TrC	40	8.60034	5.9713	w0 = 0.10553;w1 = 0.07230;w2 = 1.00000	-5961.87
ExampleDatasetResults/BranchModels/0.5/BI/TrC/ATP8/R	TrC	40	10.1446	9.14346	w0 = 0.22387;w1 = 0.13006;w2 = 1.00000	-1453.25
ExampleDatasetResults/BranchModels/0.5/BI/TrC/COX1/R	TrC	40	8.69719	6.99004	w0 = 0.04286;w1 = 0.01270;w2 = 1.00000	-11143.6
ExampleDatasetResults/BranchModels/0.5/BI/TrC/COX2/R	TrC	40	6.93013	7.4245	w0 = 0.11325;w1 = 0.03977;w2 = 1.00000	-5097.91
ExampleDatasetResults/BranchModels/0.5/BI/TrC/COX3/R	TrC	40	7.0293	5.62656	w0 = 0.05584;w1 = 0.02834;w2 = 1.00000	-5832.72
ExampleDatasetResults/BranchModels/0.5/BI/TrC/CYTB/R	TrC	40	7.45722	5.29148	w0 = 0.08572;w1 = 0.03751;w2 = 1.00000	-9172.4
ExampleDatasetResults/BranchModels/0.5/BI/TrC/ND1/R	TrC	40	9.07931	5.01304	w0 = 0.11953;w1 = 0.04439;w2 = 1.00000	-8314.15
ExampleDatasetResults/BranchModels/0.5/BI/TrC/ND2/R	TrC	40	9.10123	5.38748	w0 = 0.08748;w1 = 0.07305;w2 = 1.00000	-9359.4
ExampleDatasetResults/BranchModels/0.5/BI/TrC/ND3/R	TrC	40	9.64086	5.15532	w0 = 0.23555;w1 = 0.12740;w2 = 1.00000	-3401.67
ExampleDatasetResults/BranchModels/0.5/BI/TrC/ND4/R	TrC	40	9.0867	5.60766	w0 = 0.07740;w1 = 0.05364;w2 = 1.00000	-11860.2
ExampleDatasetResults/BranchModels/0.5/BI/TrC/ND4L/R	TrC	40	9.69159	5.61645	w0 = 0.11560;w1 = 0.05325;w2 = 1.00000	-2560.87
ExampleDatasetResults/BranchModels/0.5/BI/TrC/ND5/R	TrC	40	8.60327	5.39692	w0 = 0.09444;w1 = 0.06063;w2 = 1.00000	-15485.9
ExampleDatasetResults/BranchModels/0.5/BI/TrC/TMConc2/R	TrC	40	7.82536	5.35267	w0 = 0.09084;w1 = 0.05115;w2 = 1.00000	-90954.1
ExampleDatasetResults/BranchModels/0.5/BI/TrU/ATP6/R	TrU	41	10.5863	6.48393	w0 = 0.10493;w1 = 0.08554;w2 = 0.05875	-5600.06
ExampleDatasetResults/BranchModels/0.5/BI/TrU/ATP8/R	TrU	41	10.9937	8.1978	w0 = 0.21522;w1 = 0.13768;w2 = 0.21785	-1424.14
ExampleDatasetResults/BranchModels/0.5/BI/TrU/COX1/R	TrU	41	11.8541	8.29537	w0 = 0.04238;w1 = 0.01615;w2 = 0.00669	-9641.04
ExampleDatasetResults/BranchModels/0.5/BI/TrU/COX2/R	TrU	41	10.317	7.52791	w0 = 0.11205;w1 = 0.04213;w2 = 0.01768	-4554.55
ExampleDatasetResults/BranchModels/0.5/BI/TrU/COX3/R	TrU	41	10.0983	6.7251	w0 = 0.05532;w1 = 0.03139;w2 = 0.02076	-5227.29
ExampleDatasetResults/BranchModels/0.5/BI/TrU/CYTB/R	TrU	41	11.3628	6.47404	w0 = 0.08541;w1 = 0.04171;w2 = 0.02801	-8378.39
ExampleDatasetResults/BranchModels/0.5/BI/TrU/ND1/R	TrU	41	12.7235	6.03446	w0 = 0.11673;w1 = 0.04981;w2 = 0.03584	-7686.58
ExampleDatasetResults/BranchModels/0.5/BI/TrU/ND2/R	TrU	41	12.3429	5.93151	w0 = 0.08695;w1 = 0.07624;w2 = 0.05706	-8814.73
ExampleDatasetResults/BranchModels/0.5/BI/TrU/ND3/R	TrU	41	12.2255	5.58812	w0 = 0.23447;w1 = 0.14243;w2 = 0.06729	-3219.47
ExampleDatasetResults/BranchModels/0.5/BI/TrU/ND4/R	TrU	41	12.6093	6.52619	w0 = 0.07684;w1 = 0.05704;w2 = 0.03995	-11042.7
ExampleDatasetResults/BranchModels/0.5/BI/TrU/ND4L/R	TrU	41	13.1741	6.25873	w0 = 0.11298;w1 = 0.05248;w2 = 0.06465	-2418.98
ExampleDatasetResults/BranchModels/0.5/BI/TrU/ND5/R	TrU	41	12.4154	6.07692	w0 = 0.09297;w1 = 0.06850;w2 = 0.04443	-14420
ExampleDatasetResults/BranchModels/0.5/BI/TrU/TMConc2/R	TrU	41	10.3958	5.89019	w0 = 0.08998;w1 = 0.05814;w2 = 0.04337	-84125.7
ExampleDatasetResults/BranchModels/0.5/CU/M0/ATP6/R	M0	39	10.2826	6.30549	0.07387	-5603.96
ExampleDatasetResults/BranchModels/0.5/CU/M0/ATP8/R	M0	39	11.1424	8.22504	0.17981	-1425.26
ExampleDatasetResults/BranchModels/0.5/CU/M0/COX1/R	M0	39	11.3662	7.92003	0.01245	-9666.59
ExampleDatasetResults/BranchModels/0.5/CU/M0/COX2/R	M0	39	9.4945	7.18295	0.03314	-4575.31
ExampleDatasetResults/BranchModels/0.5/CU/M0/COX3/R	M0	39	9.75202	6.53289	0.02734	-5232.68
ExampleDatasetResults/BranchModels/0.5/CU/M0/CYTB/R	M0	39	10.5248	6.16017	0.03859	-8392.4
ExampleDatasetResults/BranchModels/0.5/CU/M0/ND1/R	M0	39	12.0795	5.80582	0.04777	-7700.12
ExampleDatasetResults/BranchModels/0.5/CU/M0/ND2/R	M0	39	11.987	5.81919	0.06836	-8818.08
ExampleDatasetResults/BranchModels/0.5/CU/M0/ND3/R	M0	39	11.7432	5.37862	0.11107	-3230.55
ExampleDatasetResults/BranchModels/0.5/CU/M0/ND4/R	M0	39	12.2166	6.35746	0.05042	-11049.8
ExampleDatasetResults/BranchModels/0.5/CU/M0/ND4L/R	M0	39	12.8789	6.23749	0.06319	-2420.55
ExampleDatasetResults/BranchModels/0.5/CU/M0/ND5/R	M0	39	11.7469	5.887	0.05826	-14434
ExampleDatasetResults/BranchModels/0.5/CU/M0/TMConc2/R	M0	39	10.0517	5.73793	0.05329	-84188.3
ExampleDatasetResults/BranchModels/0.5/CU/TrC/ATP6/R	TrC	40	7.40229	5.76085	w0 = 0.84430;w1 = 0.10185;w2 = 1.00000	-6050.51
ExampleDatasetResults/BranchModels/0.5/CU/TrC/ATP8/R	TrC	40	9.45071	9.14268	w0 = 0.84430;w1 = 0.14401;w2 = 1.00000	-1456.01
ExampleDatasetResults/BranchModels/0.5/CU/TrC/COX1/R	TrC	40	5.94442	6.33005	w0 = 0.84430;w1 = 0.02092;w2 = 1.00000	-11406.9
ExampleDatasetResults/BranchModels/0.5/CU/TrC/COX2/R	TrC	40	5.72328	7.0819	w0 = 0.84430;w1 = 0.05421;w2 = 1.00000	-5167.56
ExampleDatasetResults/BranchModels/0.5/CU/TrC/COX3/R	TrC	40	5.71099	5.29137	w0 = 0.84430;w1 = 0.03458;w2 = 1.00000	-5917.28
ExampleDatasetResults/BranchModels/0.5/CU/TrC/CYTB/R	TrC	40	6.30004	5.02044	w0 = 0.84430;w1 = 0.05299;w2 = 1.00000	-9265.59
ExampleDatasetResults/BranchModels/0.5/CU/TrC/ND1/R	TrC	40	7.40136	4.74547	w0 = 0.84430;w1 = 0.06267;w2 = 1.00000	-8412.94
ExampleDatasetResults/BranchModels/0.5/CU/TrC/ND2/R	TrC	40	7.83785	5.17609	w0 = 0.84430;w1 = 0.07849;w2 = 1.00000	-9425.04
ExampleDatasetResults/BranchModels/0.5/CU/TrC/ND3/R	TrC	40	8.87231	5.12171	w0 = 0.84430;w1 = 0.16120;w2 = 1.00000	-3421.34
ExampleDatasetResults/BranchModels/0.5/CU/TrC/ND4/R	TrC	40	7.62186	5.39008	w0 = 0.84430;w1 = 0.06065;w2 = 1.00000	-11962.9
ExampleDatasetResults/BranchModels/0.5/CU/TrC/ND4L/R	TrC	40	7.65367	5.22535	w0 = 0.84430;w1 = 0.06710;w2 = 1.00000	-2580.61
ExampleDatasetResults/BranchModels/0.5/CU/TrC/ND5/R	TrC	40	7.42185	5.1729	w0 = 0.84430;w1 = 0.07748;w2 = 1.00000	-15651.5
ExampleDatasetResults/BranchModels/0.5/CU/TrC/TMConc2/R	TrC	40	6.73274	5.17212	w0 = 0.84430;w1 = 0.06539;w2 = 1.00000	-91961.3
ExampleDatasetResults/BranchModels/0.5/CU/TrU/ATP6/R	TrU	41	11.4574	6.79717	w0 = 0.42215;w1 = 0.11063;w2 = 0.04913	-5590.9
ExampleDatasetResults/BranchModels/0.5/CU/TrU/ATP8/R	TrU	41	10.6574	8.10335	w0 = 0.42215;w1 = 0.14901;w2 = 0.21514	-1424.51
ExampleDatasetResults/BranchModels/0.5/CU/TrU/COX1/R	TrU	41	13.4644	8.58577	w0 = 0.42215;w1 = 0.02430;w2 = 0.00706	-9643.88
ExampleDatasetResults/BranchModels/0.5/CU/TrU/COX2/R	TrU	41	12.3166	8.08238	w0 = 0.42215;w1 = 0.06255;w2 = 0.01610	-4552.62
ExampleDatasetResults/BranchModels/0.5/CU/TrU/COX3/R	TrU	41	10.5306	6.83384	w0 = 0.42215;w1 = 0.03703;w2 = 0.02089	-5228.15
ExampleDatasetResults/BranchModels/0.5/CU/TrU/CYTB/R	TrU	41	12.379	6.74666	w0 = 0.42215;w1 = 0.05704;w2 = 0.02466	-8377
ExampleDatasetResults/BranchModels/0.5/CU/TrU/ND1/R	TrU	41	13.2541	6.08098	w0 = 0.42215;w1 = 0.06625;w2 = 0.03420	-7689.37
ExampleDatasetResults/BranchModels/0.5/CU/TrU/ND2/R	TrU	41	13.154	6.03523	w0 = 0.42215;w1 = 0.08488;w2 = 0.05368	-8811.97
ExampleDatasetResults/BranchModels/0.5/CU/TrU/ND3/R	TrU	41	13.1697	5.78567	w0 = 0.42215;w1 = 0.17061;w2 = 0.06547	-3219.05
ExampleDatasetResults/BranchModels/0.5/CU/TrU/ND4/R	TrU	41	13.2147	6.58137	w0 = 0.42215;w1 = 0.06320;w2 = 0.03906	-11041.7
ExampleDatasetResults/BranchModels/0.5/CU/TrU/ND4L/R	TrU	41	13.0801	6.27311	w0 = 0.42215;w1 = 0.06715;w2 = 0.06000	-2420.45
ExampleDatasetResults/BranchModels/0.5/CU/TrU/ND5/R	TrU	41	13.2184	6.23955	w0 = 0.42215;w1 = 0.08145;w2 = 0.04071	-14410.5
ExampleDatasetResults/BranchModels/0.5/CU/TrU/TMConc2/R	TrU	41	10.8407	6.01091	w0 = 0.42215;w1 = 0.06992;w2 = 0.04080	-84106.7
ExampleDatasetResults/BranchModels/0.5/H/M0/ATP6/R	M0	39	10.2826	6.30549	0.07387	-5603.96
ExampleDatasetResults/BranchModels/0.5/H/M0/ATP8/R	M0	39	11.1424	8.22504	0.17981	-1425.26
ExampleDatasetResults/BranchModels/0.5/H/M0/COX1/R	M0	39	11.3662	7.92003	0.01245	-9666.59
ExampleDatasetResults/BranchModels/0.5/H/M0/COX2/R	M0	39	9.4945	7.18295	0.03314	-4575.31
ExampleDatasetResults/BranchModels/0.5/H/M0/COX3/R	M0	39	9.75202	6.53289	0.02734	-5232.68
ExampleDatasetResults/BranchModels/0.5/H/M0/CYTB/R	M0	39	10.5248	6.16017	0.03859	-8392.4
ExampleDatasetResults/BranchModels/0.5/H/M0/ND1/R	M0	39	12.0795	5.80582	0.04777	-7700.12
ExampleDatasetResults/BranchModels/0.5/H/M0/ND2/R	M0	39	11.987	5.81919	0.06836	-8818.08
ExampleDatasetResults/BranchModels/0.5/H/M0/ND3/R	M0	39	11.7432	5.37862	0.11107	-3230.55
ExampleDatasetResults/BranchModels/0.5/H/M0/ND4/R	M0	39	12.2166	6.35746	0.05042	-11049.8
ExampleDatasetResults/BranchModels/0.5/H/M0/ND4L/R	M0	39	12.8789	6.23749	0.06319	-2420.55
ExampleDatasetResults/BranchModels/0.5/H/M0/ND5/R	M0	39	11.7469	5.887	0.05826	-14434
ExampleDatasetResults/BranchModels/0.5/H/M0/TMConc2/R	M0	39	10.0517	5.73793	0.05329	-84188.3
ExampleDatasetResults/BranchModels/0.5/H/TrC/ATP6/R	TrC	40	8.34612	6.39037	w0 = 0.84430;w1 = 0.05836;w2 = 1.00000	-6108.49
ExampleDatasetResults/BranchModels/0.5/H/TrC/ATP8/R	TrC	40	9.86392	9.72599	w0 = 0.84430;w1 = 0.20631;w2 = 1.00000	-1485.57
ExampleDatasetResults/BranchModels/0.5/H/TrC/COX1/R	TrC	40	7.71686	7.35515	w0 = 0.84430;w1 = 0.01378;w2 = 1.00000	-11646.3
ExampleDatasetResults/BranchModels/0.5/H/TrC/COX2/R	TrC	40	6.96902	8.16683	w0 = 0.84430;w1 = 0.03794;w2 = 1.00000	-5287.98
ExampleDatasetResults/BranchModels/0.5/H/TrC/COX3/R	TrC	40	6.56324	5.97352	w0 = 0.84430;w1 = 0.02575;w2 = 1.00000	-6082.99
ExampleDatasetResults/BranchModels/0.5/H/TrC/CYTB/R	TrC	40	6.76467	5.41772	w0 = 0.84430;w1 = 0.03682;w2 = 1.00000	-9463.9
ExampleDatasetResults/BranchModels/0.5/H/TrC/ND1/R	TrC	40	8.17619	5.06811	w0 = 0.84430;w1 = 0.04320;w2 = 1.00000	-8585.49
ExampleDatasetResults/BranchModels/0.5/H/TrC/ND2/R	TrC	40	9.44051	5.53268	w0 = 0.84430;w1 = 0.05641;w2 = 1.00000	-9596.69
ExampleDatasetResults/BranchModels/0.5/H/TrC/ND3/R	TrC	40	9.17285	5.4316	w0 = 0.84430;w1 = 0.11595;w2 = 1.00000	-3457.53
ExampleDatasetResults/BranchModels/0.5/H/TrC/ND4/R	TrC	40	8.30186	5.73152	w0 = 0.84430;w1 = 0.04909;w2 = 1.00000	-12297.6
ExampleDatasetResults/BranchModels/0.5/H/TrC/ND4L/R	TrC	40	9.18869	5.80343	w0 = 0.84430;w1 = 0.05813;w2 = 1.00000	-2636.56
ExampleDatasetResults/BranchModels/0.5/H/TrC/ND5/R	TrC	40	7.75851	5.45754	w0 = 0.84430;w1 = 0.05743;w2 = 1.00000	-16002.5
ExampleDatasetResults/BranchModels/0.5/H/TrC/TMConc2/R	TrC	40	7.45838	5.63259	w0 = 0.84430;w1 = 0.04623;w2 = 1.00000	-93755.8
ExampleDatasetResults/BranchModels/0.5/H/TrU/ATP6/R	TrU	41	10.2825	6.30548	w0 = 0.42215;w1 = 0.07389;w2 = 0.07387	-5603.96
ExampleDatasetResults/BranchModels/0.5/H/TrU/ATP8/R	TrU	41	11.1856	8.26379	w0 = 0.42215;w1 = 0.24399;w2 = 0.16082	-1424.53
ExampleDatasetResults/BranchModels/0.5/H/TrU/COX1/R	TrU	41	11.1087	7.91404	w0 = 0.42215;w1 = 0.01669;w2 = 0.01061	-9663.78
ExampleDatasetResults/BranchModels/0.5/H/TrU/COX2/R	TrU	41	9.15316	7.03137	w0 = 0.42215;w1 = 0.05548;w2 = 0.02614	-4569.21
ExampleDatasetResults/BranchModels/0.5/H/TrU/COX3/R	TrU	41	9.66159	6.51593	w0 = 0.42215;w1 = 0.03251;w2 = 0.02562	-5232.09
ExampleDatasetResults/BranchModels/0.5/H/TrU/CYTB/R	TrU	41	10.5321	6.16577	w0 = 0.42215;w1 = 0.04479;w2 = 0.03629	-8391.55
ExampleDatasetResults/BranchModels/0.5/H/TrU/ND1/R	TrU	41	12.0223	5.81411	w0 = 0.42215;w1 = 0.05527;w2 = 0.04517	-7699.36
ExampleDatasetResults/BranchModels/0.5/H/TrU/ND2/R	TrU	41	11.9623	5.82056	w0 = 0.42215;w1 = 0.07079;w2 = 0.06744	-8818.03
ExampleDatasetResults/BranchModels/0.5/H/TrU/ND3/R	TrU	41	11.6249	5.35029	w0 = 0.42215;w1 = 0.14700;w2 = 0.10103	-3229.25
ExampleDatasetResults/BranchModels/0.5/H/TrU/ND4/R	TrU	41	12.1274	6.37603	w0 = 0.42215;w1 = 0.06257;w2 = 0.04663	-11047.6
ExampleDatasetResults/BranchModels/0.5/H/TrU/ND4L/R	TrU	41	12.9015	6.23609	w0 = 0.42215;w1 = 0.06119;w2 = 0.06409	-2420.54
ExampleDatasetResults/BranchModels/0.5/H/TrU/ND5/R	TrU	41	11.8138	5.91577	w0 = 0.42215;w1 = 0.08739;w2 = 0.05139	-14425.4
ExampleDatasetResults/BranchModels/0.5/H/TrU/TMConc2/R	TrU	41	10.0307	5.73855	w0 = 0.42215;w1 = 0.05780;w2 = 0.05167	-84185.6
ExampleDatasetResults/BranchModels/0.5/T/M0/ATP6/R	M0	39	10.2826	6.30549	0.07387	-5603.96
ExampleDatasetResults/BranchModels/0.5/T/M0/ATP8/R	M0	39	11.1424	8.22504	0.17981	-1425.26
ExampleDatasetResults/BranchModels/0.5/T/M0/COX1/R	M0	39	11.3662	7.92003	0.01245	-9666.59
ExampleDatasetResults/BranchModels/0.5/T/M0/COX2/R	M0	39	9.4945	7.18295	0.03314	-4575.31
ExampleDatasetResults/BranchModels/0.5/T/M0/COX3/R	M0	39	9.75202	6.53289	0.02734	-5232.68
ExampleDatasetResults/BranchModels/0.5/T/M0/CYTB/R	M0	39	10.5248	6.16017	0.03859	-8392.4
ExampleDatasetResults/BranchModels/0.5/T/M0/ND1/R	M0	39	12.0795	5.80582	0.04777	-7700.12
ExampleDatasetResults/BranchModels/0.5/T/M0/ND2/R	M0	39	11.987	5.81919	0.06836	-8818.08
ExampleDatasetResults/BranchModels/0.5/T/M0/ND3/R	M0	39	11.7432	5.37862	0.11107	-3230.55
ExampleDatasetResults/BranchModels/0.5/T/M0/ND4/R	M0	39	12.2166	6.35746	0.05042	-11049.8
ExampleDatasetResults/BranchModels/0.5/T/M0/ND4L/R	M0	39	12.8789	6.23749	0.06319	-2420.55
ExampleDatasetResults/BranchModels/0.5/T/M0/ND5/R	M0	39	11.7469	5.887	0.05826	-14434
ExampleDatasetResults/BranchModels/0.5/T/M0/TMConc2/R	M0	39	10.0517	5.73793	0.05329	-84188.3
ExampleDatasetResults/BranchModels/0.5/T/TrC/ATP6/R	TrC	40	12.0081	7.62672	w0 = 0.84430;w1 = 0.04368;w2 = 1.00000	-5833.96
ExampleDatasetResults/BranchModels/0.5/T/TrC/ATP8/R	TrC	40	11.5256	9.17493	w0 = 0.84430;w1 = 0.18708;w2 = 1.00000	-1465.74
ExampleDatasetResults/BranchModels/0.5/T/TrC/COX1/R	TrC	40	14.0921	9.64168	w0 = 0.84430;w1 = 0.00631;w2 = 1.00000	-10602.2
ExampleDatasetResults/BranchModels/0.5/T/TrC/COX2/R	TrC	40	13.5426	9.67794	w0 = 0.84430;w1 = 0.01382;w2 = 1.00000	-4856.62
ExampleDatasetResults/BranchModels/0.5/T/TrC/COX3/R	TrC	40	10.7992	7.40928	w0 = 0.84430;w1 = 0.01790;w2 = 1.00000	-5669.45
ExampleDatasetResults/BranchModels/0.5/T/TrC/CYTB/R	TrC	40	13.4309	7.58002	w0 = 0.84430;w1 = 0.02071;w2 = 1.00000	-8956.45
ExampleDatasetResults/BranchModels/0.5/T/TrC/ND1/R	TrC	40	12.8658	6.24854	w0 = 0.84430;w1 = 0.03098;w2 = 1.00000	-8151.5
ExampleDatasetResults/BranchModels/0.5/T/TrC/ND2/R	TrC	40	13.5123	6.34499	w0 = 0.84430;w1 = 0.04882;w2 = 1.00000	-9259.31
ExampleDatasetResults/BranchModels/0.5/T/TrC/ND3/R	TrC	40	13.0386	6.24534	w0 = 0.84430;w1 = 0.06024;w2 = 1.00000	-3314.43
ExampleDatasetResults/BranchModels/0.5/T/TrC/ND4/R	TrC	40	13.5376	7.0614	w0 = 0.84430;w1 = 0.03330;w2 = 1.00000	-11766.4
ExampleDatasetResults/BranchModels/0.5/T/TrC/ND4L/R	TrC	40	12.8327	6.56976	w0 = 0.84430;w1 = 0.05622;w2 = 1.00000	-2565.8
ExampleDatasetResults/BranchModels/0.5/T/TrC/ND5/R	TrC	40	13.7353	6.83333	w0 = 0.84430;w1 = 0.03586;w2 = 1.00000	-15211.3
ExampleDatasetResults/BranchModels/0.5/T/TrC/TMConc2/R	TrC	40	11.1138	6.64468	w0 = 0.84430;w1 = 0.03595;w2 = 1.00000	-89234.2
ExampleDatasetResults/BranchModels/0.5/T/TrU/ATP6/R	TrU	41	11.4574	6.79717	w0 = 0.42215;w1 = 0.04913;w2 = 0.11063	-5590.9
ExampleDatasetResults/BranchModels/0.5/T/TrU/ATP8/R	TrU	41	10.6574	8.10335	w0 = 0.42215;w1 = 0.21514;w2 = 0.14901	-1424.51
ExampleDatasetResults/BranchModels/0.5/T/TrU/COX1/R	TrU	41	13.4644	8.58579	w0 = 0.42215;w1 = 0.00706;w2 = 0.02430	-9643.88
ExampleDatasetResults/BranchModels/0.5/T/TrU/COX2/R	TrU	41	12.3166	8.08238	w0 = 0.42215;w1 = 0.01610;w2 = 0.06255	-4552.62
ExampleDatasetResults/BranchModels/0.5/T/TrU/COX3/R	TrU	41	10.5306	6.83385	w0 = 0.42215;w1 = 0.02089;w2 = 0.03703	-5228.15
ExampleDatasetResults/BranchModels/0.5/T/TrU/CYTB/R	TrU	41	12.379	6.74666	w0 = 0.42215;w1 = 0.02466;w2 = 0.05704	-8377
ExampleDatasetResults/BranchModels/0.5/T/TrU/ND1/R	TrU	41	13.2541	6.08099	w0 = 0.42215;w1 = 0.03420;w2 = 0.06625	-7689.37
ExampleDatasetResults/BranchModels/0.5/T/TrU/ND2/R	TrU	41	13.154	6.03523	w0 = 0.42215;w1 = 0.05368;w2 = 0.08488	-8811.97
ExampleDatasetResults/BranchModels/0.5/T/TrU/ND3/R	TrU	41	13.1697	5.78567	w0 = 0.42215;w1 = 0.06547;w2 = 0.17061	-3219.05
ExampleDatasetResults/BranchModels/0.5/T/TrU/ND4/R	TrU	41	13.2147	6.58137	w0 = 0.42215;w1 = 0.03906;w2 = 0.06320	-11041.7
ExampleDatasetResults/BranchModels/0.5/T/TrU/ND4L/R	TrU	41	13.0801	6.27311	w0 = 0.42215;w1 = 0.06000;w2 = 0.06715	-2420.45
ExampleDatasetResults/BranchModels/0.5/T/TrU/ND5/R	TrU	41	13.2184	6.23956	w0 = 0.42215;w1 = 0.04071;w2 = 0.08144	-14410.5
ExampleDatasetResults/BranchModels/0.5/T/TrU/TMConc2/R	TrU	41	10.8407	6.01091	w0 = 0.42215;w1 = 0.04080;w2 = 0.06992	-84106.7
ExampleDatasetResults/BranchModels/0.75/2WA/M0/ATP6/R	M0	39	10.2826	6.30549	0.07387	-5603.96
ExampleDatasetResults/BranchModels/0.75/2WA/M0/ATP8/R	M0	39	11.1424	8.22504	0.17981	-1425.26
ExampleDatasetResults/BranchModels/0.75/2WA/M0/COX1/R	M0	39	11.3662	7.92002	0.01245	-9666.59
ExampleDatasetResults/BranchModels/0.75/2WA/M0/COX2/R	M0	39	9.4945	7.18295	0.03314	-4575.31
ExampleDatasetResults/BranchModels/0.75/2WA/M0/COX3/R	M0	39	9.75202	6.53288	0.02734	-5232.68
ExampleDatasetResults/BranchModels/0.75/2WA/M0/CYTB/R	M0	39	10.5248	6.16017	0.03859	-8392.4
ExampleDatasetResults/BranchModels/0.75/2WA/M0/ND1/R	M0	39	12.0795	5.80582	0.04777	-7700.12
ExampleDatasetResults/BranchModels/0.75/2WA/M0/ND2/R	M0	39	11.987	5.81919	0.06836	-8818.08
ExampleDatasetResults/BranchModels/0.75/2WA/M0/ND3/R	M0	39	11.7432	5.37862	0.11107	-3230.55
ExampleDatasetResults/BranchModels/0.75/2WA/M0/ND4/R	M0	39	12.2166	6.35746	0.05042	-11049.8
ExampleDatasetResults/BranchModels/0.75/2WA/M0/ND4L/R	M0	39	12.8789	6.23749	0.06319	-2420.55
ExampleDatasetResults/BranchModels/0.75/2WA/M0/ND5/R	M0	39	11.7469	5.887	0.05826	-14434
ExampleDatasetResults/BranchModels/0.75/2WA/M0/TMConc2/R	M0	39	10.0517	5.73793	0.05329	-84188.3
ExampleDatasetResults/BranchModels/0.75/2WA/TrC/ATP6/R	TrC	40	10.7648	6.62693	w0 = 0.12608;w1 = 0.06455;w2 = 1.00000	-5692.73
ExampleDatasetResults/BranchModels/0.75/2WA/TrC/ATP8/R	TrC	40	11.3126	8.47987	w0 = 0.05357;w1 = 0.17376;w2 = 1.00000	-1431.04
ExampleDatasetResults/BranchModels/0.75/2WA/TrC/COX1/R	TrC	40	12.794	8.52619	w0 = 0.00757;w1 = 0.01015;w2 = 1.00000	-9869.15
ExampleDatasetResults/BranchModels/0.75/2WA/TrC/COX2/R	TrC	40	11.3672	8.2719	w0 = 0.11316;w1 = 0.02472;w2 = 1.00000	-4642.02
ExampleDatasetResults/BranchModels/0.75/2WA/TrC/COX3/R	TrC	40	10.9458	7.17885	w0 = 0.01529;w1 = 0.02271;w2 = 1.00000	-5333.29
ExampleDatasetResults/BranchModels/0.75/2WA/TrC/CYTB/R	TrC	40	12.126	6.87817	w0 = 0.04245;w1 = 0.03048;w2 = 1.00000	-8518.55
ExampleDatasetResults/BranchModels/0.75/2WA/TrC/ND1/R	TrC	40	13.4657	6.10179	w0 = 0.03220;w1 = 0.03779;w2 = 1.00000	-7782.61
ExampleDatasetResults/BranchModels/0.75/2WA/TrC/ND2/R	TrC	40	13.2218	6.16102	w0 = 0.07924;w1 = 0.05630;w2 = 1.00000	-8925.89
ExampleDatasetResults/BranchModels/0.75/2WA/TrC/ND3/R	TrC	40	12.7346	5.79	w0 = 0.08429;w1 = 0.08887;w2 = 1.00000	-3264.29
ExampleDatasetResults/BranchModels/0.75/2WA/TrC/ND4/R	TrC	40	13.4786	6.78163	w0 = 0.06578;w1 = 0.04207;w2 = 1.00000	-11229.9
ExampleDatasetResults/BranchModels/0.75/2WA/TrC/ND4L/R	TrC	40	13.8628	6.525	w0 = 0.09822;w1 = 0.05133;w2 = 1.00000	-2447.65
ExampleDatasetResults/BranchModels/0.75/2WA/TrC/ND5/R	TrC	40	12.7081	6.1904	w0 = 0.10148;w1 = 0.04860;w2 = 1.00000	-14651
ExampleDatasetResults/BranchModels/0.75/2WA/TrC/TMConc2/R	TrC	40	11.0519	6.16961	w0 = 0.06042;w1 = 0.04408;w2 = 1.00000	-85415.1
ExampleDatasetResults/BranchModels/0.75/2WA/TrU/ATP6/R	TrU	41	10.3648	6.34529	w0 = 0.15118;w1 = 0.07237;w2 = 0.06920	-5602.37
ExampleDatasetResults/BranchModels/0.75/2WA/TrU/ATP8/R	TrU	41	11.0958	8.21864	w0 = 0.06494;w1 = 0.18189;w2 = 0.19684	-1424.85
ExampleDatasetResults/BranchModels/0.75/2WA/TrU/COX1/R	TrU	41	11.4672	7.95453	w0 = 0.01094;w1 = 0.01206;w2 = 0.01572	-9666.15
ExampleDatasetResults/BranchModels/0.75/2WA/TrU/COX2/R	TrU	41	9.76229	7.30551	w0 = 0.17047;w1 = 0.03076;w2 = 0.03853	-4571.85
ExampleDatasetResults/BranchModels/0.75/2WA/TrU/COX3/R	TrU	41	9.86048	6.58158	w0 = 0.01943;w1 = 0.02654;w2 = 0.03393	-5232.2
ExampleDatasetResults/BranchModels/0.75/2WA/TrU/CYTB/R	TrU	41	10.724	6.24215	w0 = 0.07148;w1 = 0.03673;w2 = 0.04386	-8390.83
ExampleDatasetResults/BranchModels/0.75/2WA/TrU/ND1/R	TrU	41	12.4494	5.88808	w0 = 0.04231;w1 = 0.04343;w2 = 0.07814	-7695.61
ExampleDatasetResults/BranchModels/0.75/2WA/TrU/ND2/R	TrU	41	12.1973	5.85861	w0 = 0.09337;w1 = 0.06514;w2 = 0.08160	-8816.93
ExampleDatasetResults/BranchModels/0.75/2WA/TrU/ND3/R	TrU	41	11.8733	5.42367	w0 = 0.25728;w1 = 0.10598;w2 = 0.12780	-3229.96
ExampleDatasetResults/BranchModels/0.75/2WA/TrU/ND4/R	TrU	41	12.3597	6.39663	w0 = 0.09100;w1 = 0.04904;w2 = 0.05217	-11048.4
ExampleDatasetResults/BranchModels/0.75/2WA/TrU/ND4L/R	TrU	41	13.3835	6.3363	w0 = 0.11355;w1 = 0.05646;w2 = 0.09758	-2418.94
ExampleDatasetResults/BranchModels/0.75/2WA/TrU/ND5/R	TrU	41	11.9535	5.94252	w0 = 0.12712;w1 = 0.05535;w2 = 0.06408	-14429.3
ExampleDatasetResults/BranchModels/0.75/2WA/TrU/TMConc2/R	TrU	41	10.1626	5.77901	w0 = 0.08084;w1 = 0.05139;w2 = 0.06017	-84179.6
ExampleDatasetResults/BranchModels/0.75/AH/M0/ATP6/R	M0	39	10.2826	6.30549	0.07387	-5603.96
ExampleDatasetResults/BranchModels/0.75/AH/M0/ATP8/R	M0	39	11.1424	8.22504	0.17981	-1425.26
ExampleDatasetResults/BranchModels/0.75/AH/M0/COX1/R	M0	39	11.3662	7.92002	0.01245	-9666.59
ExampleDatasetResults/BranchModels/0.75/AH/M0/COX2/R	M0	39	9.4945	7.18295	0.03314	-4575.31
ExampleDatasetResults/BranchModels/0.75/AH/M0/COX3/R	M0	39	9.75202	6.53289	0.02734	-5232.68
ExampleDatasetResults/BranchModels/0.75/AH/M0/CYTB/R	M0	39	10.5248	6.16017	0.03859	-8392.4
ExampleDatasetResults/BranchModels/0.75/AH/M0/ND1/R	M0	39	12.0795	5.80582	0.04777	-7700.12
ExampleDatasetResults/BranchModels/0.75/AH/M0/ND2/R	M0	39	11.987	5.81919	0.06836	-8818.08
ExampleDatasetResults/BranchModels/0.75/AH/M0/ND3/R	M0	39	11.7432	5.37862	0.11107	-3230.55
ExampleDatasetResults/BranchModels/0.75/AH/M0/ND4/R	M0	39	12.2166	6.35746	0.05042	-11049.8
ExampleDatasetResults/BranchModels/0.75/AH/M0/ND4L/R	M0	39	12.8789	6.23749	0.06319	-2420.55
ExampleDatasetResults/BranchModels/0.75/AH/M0/ND5/R	M0	39	11.7469	5.88699	0.05826	-14434
ExampleDatasetResults/BranchModels/0.75/AH/M0/TMConc2/R	M0	39	10.0517	5.73793	0.05329	-84188.3
ExampleDatasetResults/BranchModels/0.75/AH/TrC/ATP6/R	TrC	40	8.81581	5.9696	w0 = 0.84430;w1 = 0.07495;w2 = 1.00000	-5893.34
ExampleDatasetResults/BranchModels/0.75/AH/TrC/ATP8/R	TrC	40	9.94824	8.92424	w0 = 0.84430;w1 = 0.16944;w2 = 1.00000	-1453.37
ExampleDatasetResults/BranchModels/0.75/AH/TrC/COX1/R	TrC	40	8.90166	6.94871	w0 = 0.84430;w1 = 0.01512;w2 = 1.00000	-10811
ExampleDatasetResults/BranchModels/0.75/AH/TrC/COX2/R	TrC	40	7.22239	7.22637	w0 = 0.84430;w1 = 0.04484;w2 = 1.00000	-5004.43
ExampleDatasetResults/BranchModels/0.75/AH/TrC/COX3/R	TrC	40	7.50344	5.68059	w0 = 0.84430;w1 = 0.02836;w2 = 1.00000	-5692.71
ExampleDatasetResults/BranchModels/0.75/AH/TrC/CYTB/R	TrC	40	7.79621	5.30927	w0 = 0.84430;w1 = 0.04185;w2 = 1.00000	-8996.1
ExampleDatasetResults/BranchModels/0.75/AH/TrC/ND1/R	TrC	40	9.24442	5.01082	w0 = 0.84430;w1 = 0.05155;w2 = 1.00000	-8198.96
ExampleDatasetResults/BranchModels/0.75/AH/TrC/ND2/R	TrC	40	9.47907	5.3952	w0 = 0.84430;w1 = 0.07048;w2 = 1.00000	-9236.97
ExampleDatasetResults/BranchModels/0.75/AH/TrC/ND3/R	TrC	40	10.0058	5.14624	w0 = 0.84430;w1 = 0.12958;w2 = 1.00000	-3363.55
ExampleDatasetResults/BranchModels/0.75/AH/TrC/ND4/R	TrC	40	9.47235	5.63393	w0 = 0.84430;w1 = 0.05417;w2 = 1.00000	-11688.4
ExampleDatasetResults/BranchModels/0.75/AH/TrC/ND4L/R	TrC	40	9.72921	5.62602	w0 = 0.84430;w1 = 0.06156;w2 = 1.00000	-2532.19
ExampleDatasetResults/BranchModels/0.75/AH/TrC/ND5/R	TrC	40	8.47902	5.25194	w0 = 0.84430;w1 = 0.06684;w2 = 1.00000	-15343.4
ExampleDatasetResults/BranchModels/0.75/AH/TrC/TMConc2/R	TrC	40	8.12553	5.32892	w0 = 0.84430;w1 = 0.05381;w2 = 1.00000	-89491.7
ExampleDatasetResults/BranchModels/0.75/AH/TrU/ATP6/R	TrU	41	10.511	6.4294	w0 = 0.63322;w1 = 0.08632;w2 = 0.05682	-5600.64
ExampleDatasetResults/BranchModels/0.75/AH/TrU/ATP8/R	TrU	41	11.0921	8.21045	w0 = 0.63322;w1 = 0.17627;w2 = 0.18561	-1425.24
ExampleDatasetResults/BranchModels/0.75/AH/TrU/COX1/R	TrU	41	11.7193	8.2252	w0 = 0.63322;w1 = 0.01859;w2 = 0.00573	-9648.66
ExampleDatasetResults/BranchModels/0.75/AH/TrU/COX2/R	TrU	41	10.3476	7.39716	w0 = 0.63322;w1 = 0.05004;w2 = 0.01324	-4556.11
ExampleDatasetResults/BranchModels/0.75/AH/TrU/COX3/R	TrU	41	9.98163	6.65782	w0 = 0.63322;w1 = 0.03298;w2 = 0.02022	-5229.7
ExampleDatasetResults/BranchModels/0.75/AH/TrU/CYTB/R	TrU	41	11.1927	6.36737	w0 = 0.63322;w1 = 0.04712;w2 = 0.02668	-8384.94
ExampleDatasetResults/BranchModels/0.75/AH/TrU/ND1/R	TrU	41	12.4758	5.94618	w0 = 0.63322;w1 = 0.05829;w2 = 0.03406	-7693.57
ExampleDatasetResults/BranchModels/0.75/AH/TrU/ND2/R	TrU	41	12.3986	5.93666	w0 = 0.63322;w1 = 0.07685;w2 = 0.05453	-8814.91
ExampleDatasetResults/BranchModels/0.75/AH/TrU/ND3/R	TrU	41	12.1964	5.53301	w0 = 0.63322;w1 = 0.14478;w2 = 0.06600	-3223.71
ExampleDatasetResults/BranchModels/0.75/AH/TrU/ND4/R	TrU	41	12.5947	6.49893	w0 = 0.63322;w1 = 0.05912;w2 = 0.03730	-11043.1
ExampleDatasetResults/BranchModels/0.75/AH/TrU/ND4L/R	TrU	41	12.8545	6.22899	w0 = 0.63322;w1 = 0.06220;w2 = 0.06477	-2420.54
ExampleDatasetResults/BranchModels/0.75/AH/TrU/ND5/R	TrU	41	12.7097	6.11308	w0 = 0.63322;w1 = 0.07841;w2 = 0.03719	-14407.2
ExampleDatasetResults/BranchModels/0.75/AH/TrU/TMConc2/R	TrU	41	10.308	5.85083	w0 = 0.63322;w1 = 0.06121;w2 = 0.04228	-84151.2
ExampleDatasetResults/BranchModels/0.75/BI/M0/ATP6/R	M0	39	10.2826	6.30549	0.07387	-5603.96
ExampleDatasetResults/BranchModels/0.75/BI/M0/ATP8/R	M0	39	11.1424	8.22504	0.17981	-1425.26
ExampleDatasetResults/BranchModels/0.75/BI/M0/COX1/R	M0	39	11.3662	7.92002	0.01245	-9666.59
ExampleDatasetResults/BranchModels/0.75/BI/M0/COX2/R	M0	39	9.4945	7.18295	0.03314	-4575.31
ExampleDatasetResults/BranchModels/0.75/BI/M0/COX3/R	M0	39	9.75202	6.53288	0.02734	-5232.68
ExampleDatasetResults/BranchModels/0.75/BI/M0/CYTB/R	M0	39	10.5248	6.16017	0.03859	-8392.4
ExampleDatasetResults/BranchModels/0.75/BI/M0/ND1/R	M0	39	12.0795	5.80582	0.04777	-7700.12
ExampleDatasetResults/BranchModels/0.75/BI/M0/ND2/R	M0	39	11.987	5.81919	0.06836	-8818.08
ExampleDatasetResults/BranchModels/0.75/BI/M0/ND3/R	M0	39	11.7432	5.37862	0.11107	-3230.55
ExampleDatasetResults/BranchModels/0.75/BI/M0/ND4/R	M0	39	12.2166	6.35746	0.05042	-11049.8
ExampleDatasetResults/BranchModels/0.75/BI/M0/ND4L/R	M0	39	12.8789	6.23749	0.06319	-2420.55
ExampleDatasetResults/BranchModels/0.75/BI/M0/ND5/R	M0	39	11.7469	5.887	0.05826	-14434
ExampleDatasetResults/BranchModels/0.75/BI/M0/TMConc2/R	M0	39	10.0517	5.73793	0.05329	-84188.3
ExampleDatasetResults/BranchModels/0.75/BI/TrC/ATP6/R	TrC	40	8.60034	5.9713	w0 = 0.10553;w1 = 0.07230;w2 = 1.00000	-5961.87
ExampleDatasetResults/BranchModels/0.75/BI/TrC/ATP8/R	TrC	40	10.1446	9.14346	w0 = 0.22387;w1 = 0.13006;w2 = 1.00000	-1453.25
ExampleDatasetResults/BranchModels/0.75/BI/TrC/COX1/R	TrC	40	8.69719	6.99004	w0 = 0.04286;w1 = 0.01270;w2 = 1.00000	-11143.6
ExampleDatasetResults/BranchModels/0.75/BI/TrC/COX2/R	TrC	40	6.93013	7.4245	w0 = 0.11325;w1 = 0.03977;w2 = 1.00000	-5097.91
ExampleDatasetResults/BranchModels/0.75/BI/TrC/COX3/R	TrC	40	7.0293	5.62656	w0 = 0.05584;w1 = 0.02834;w2 = 1.00000	-5832.72
ExampleDatasetResults/BranchModels/0.75/BI/TrC/CYTB/R	TrC	40	7.45722	5.29148	w0 = 0.08572;w1 = 0.03751;w2 = 1.00000	-9172.4
ExampleDatasetResults/BranchModels/0.75/BI/TrC/ND1/R	TrC	40	9.07931	5.01304	w0 = 0.11953;w1 = 0.04439;w2 = 1.00000	-8314.15
ExampleDatasetResults/BranchModels/0.75/BI/TrC/ND2/R	TrC	40	9.10123	5.38748	w0 = 0.08748;w1 = 0.07305;w2 = 1.00000	-9359.4
ExampleDatasetResults/BranchModels/0.75/BI/TrC/ND3/R	TrC	40	9.64086	5.15532	w0 = 0.23555;w1 = 0.12740;w2 = 1.00000	-3401.67
ExampleDatasetResults/BranchModels/0.75/BI/TrC/ND4/R	TrC	40	9.0867	5.60766	w0 = 0.07740;w1 = 0.05364;w2 = 1.00000	-11860.2
ExampleDatasetResults/BranchModels/0.75/BI/TrC/ND4L/R	TrC	40	9.69159	5.61645	w0 = 0.11560;w1 = 0.05325;w2 = 1.00000	-2560.87
ExampleDatasetResults/BranchModels/0.75/BI/TrC/ND5/R	TrC	40	8.60327	5.39692	w0 = 0.09444;w1 = 0.06063;w2 = 1.00000	-15485.9
ExampleDatasetResults/BranchModels/0.75/BI/TrC/TMConc2/R	TrC	40	7.82536	5.35267	w0 = 0.09084;w1 = 0.05115;w2 = 1.00000	-90954.1
ExampleDatasetResults/BranchModels/0.75/BI/TrU/ATP6/R	TrU	41	10.5863	6.48393	w0 = 0.10493;w1 = 0.08554;w2 = 0.05875	-5600.06
ExampleDatasetResults/BranchModels/0.75/BI/TrU/ATP8/R	TrU	41	10.9937	8.1978	w0 = 0.21522;w1 = 0.13768;w2 = 0.21785	-1424.14
ExampleDatasetResults/BranchModels/0.75/BI/TrU/COX1/R	TrU	41	11.8542	8.29538	w0 = 0.04238;w1 = 0.01615;w2 = 0.00669	-9641.04
ExampleDatasetResults/BranchModels/0.75/BI/TrU/COX2/R	TrU	41	10.317	7.52791	w0 = 0.11205;w1 = 0.04213;w2 = 0.01768	-4554.55
ExampleDatasetResults/BranchModels/0.75/BI/TrU/COX3/R	TrU	41	10.0983	6.72511	w0 = 0.05532;w1 = 0.03139;w2 = 0.02076	-5227.29
ExampleDatasetResults/BranchModels/0.75/BI/TrU/CYTB/R	TrU	41	11.3628	6.47404	w0 = 0.08541;w1 = 0.04171;w2 = 0.02801	-8378.39
ExampleDatasetResults/BranchModels/0.75/BI/TrU/ND1/R	TrU	41	12.7235	6.03446	w0 = 0.11673;w1 = 0.04981;w2 = 0.03584	-7686.58
ExampleDatasetResults/BranchModels/0.75/BI/TrU/ND2/R	TrU	41	12.3429	5.93151	w0 = 0.08695;w1 = 0.07624;w2 = 0.05706	-8814.73
ExampleDatasetResults/BranchModels/0.75/BI/TrU/ND3/R	TrU	41	12.2255	5.58812	w0 = 0.23447;w1 = 0.14243;w2 = 0.06729	-3219.47
ExampleDatasetResults/BranchModels/0.75/BI/TrU/ND4/R	TrU	41	12.6093	6.52619	w0 = 0.07684;w1 = 0.05704;w2 = 0.03995	-11042.7
ExampleDatasetResults/BranchModels/0.75/BI/TrU/ND4L/R	TrU	41	13.1741	6.25873	w0 = 0.11298;w1 = 0.05248;w2 = 0.06465	-2418.98
ExampleDatasetResults/BranchModels/0.75/BI/TrU/ND5/R	TrU	41	12.4153	6.07691	w0 = 0.09297;w1 = 0.06850;w2 = 0.04443	-14420
ExampleDatasetResults/BranchModels/0.75/BI/TrU/TMConc2/R	TrU	41	10.3958	5.89019	w0 = 0.08998;w1 = 0.05814;w2 = 0.04337	-84125.7
ExampleDatasetResults/BranchModels/0.75/CU/M0/ATP6/R	M0	39	10.2826	6.30549	0.07387	-5603.96
ExampleDatasetResults/BranchModels/0.75/CU/M0/ATP8/R	M0	39	11.1424	8.22504	0.17981	-1425.26
ExampleDatasetResults/BranchModels/0.75/CU/M0/COX1/R	M0	39	11.3662	7.92002	0.01245	-9666.59
ExampleDatasetResults/BranchModels/0.75/CU/M0/COX2/R	M0	39	9.4945	7.18295	0.03314	-4575.31
ExampleDatasetResults/BranchModels/0.75/CU/M0/COX3/R	M0	39	9.75202	6.53288	0.02734	-5232.68
ExampleDatasetResults/BranchModels/0.75/CU/M0/CYTB/R	M0	39	10.5248	6.16017	0.03859	-8392.4
ExampleDatasetResults/BranchModels/0.75/CU/M0/ND1/R	M0	39	12.0795	5.80582	0.04777	-7700.12
ExampleDatasetResults/BranchModels/0.75/CU/M0/ND2/R	M0	39	11.987	5.81919	0.06836	-8818.08
ExampleDatasetResults/BranchModels/0.75/CU/M0/ND3/R	M0	39	11.7432	5.37862	0.11107	-3230.55
ExampleDatasetResults/BranchModels/0.75/CU/M0/ND4/R	M0	39	12.2166	6.35746	0.05042	-11049.8
ExampleDatasetResults/BranchModels/0.75/CU/M0/ND4L/R	M0	39	12.8789	6.23749	0.06319	-2420.55
ExampleDatasetResults/BranchModels/0.75/CU/M0/ND5/R	M0	39	11.7469	5.887	0.05826	-14434
ExampleDatasetResults/BranchModels/0.75/CU/M0/TMConc2/R	M0	39	10.0517	5.73793	0.05329	-84188.3
ExampleDatasetResults/BranchModels/0.75/CU/TrC/ATP6/R	TrC	40	7.40229	5.76085	w0 = 0.84430;w1 = 0.10185;w2 = 1.00000	-6050.51
ExampleDatasetResults/BranchModels/0.75/CU/TrC/ATP8/R	TrC	40	9.45071	9.14268	w0 = 0.84430;w1 = 0.14401;w2 = 1.00000	-1456.01
ExampleDatasetResults/BranchModels/0.75/CU/TrC/COX1/R	TrC	40	5.94442	6.33005	w0 = 0.84430;w1 = 0.02092;w2 = 1.00000	-11406.9
ExampleDatasetResults/BranchModels/0.75/CU/TrC/COX2/R	TrC	40	5.72328	7.0819	w0 = 0.84430;w1 = 0.05421;w2 = 1.00000	-5167.56
ExampleDatasetResults/BranchModels/0.75/CU/TrC/COX3/R	TrC	40	5.71099	5.29137	w0 = 0.84430;w1 = 0.03458;w2 = 1.00000	-5917.28
ExampleDatasetResults/BranchModels/0.75/CU/TrC/CYTB/R	TrC	40	6.30004	5.02044	w0 = 0.84430;w1 = 0.05299;w2 = 1.00000	-9265.59
ExampleDatasetResults/BranchModels/0.75/CU/TrC/ND1/R	TrC	40	7.40136	4.74547	w0 = 0.84430;w1 = 0.06267;w2 = 1.00000	-8412.94
ExampleDatasetResults/BranchModels/0.75/CU/TrC/ND2/R	TrC	40	7.83785	5.17609	w0 = 0.84430;w1 = 0.07849;w2 = 1.00000	-9425.04
ExampleDatasetResults/BranchModels/0.75/CU/TrC/ND3/R	TrC	40	8.87231	5.12171	w0 = 0.84430;w1 = 0.16120;w2 = 1.00000	-3421.34
ExampleDatasetResults/BranchModels/0.75/CU/TrC/ND4/R	TrC	40	7.62186	5.39008	w0 = 0.84430;w1 = 0.06065;w2 = 1.00000	-11962.9
ExampleDatasetResults/BranchModels/0.75/CU/TrC/ND4L/R	TrC	40	7.65367	5.22535	w0 = 0.84430;w1 = 0.06710;w2 = 1.00000	-2580.61
ExampleDatasetResults/BranchModels/0.75/CU/TrC/ND5/R	TrC	40	7.42185	5.1729	w0 = 0.84430;w1 = 0.07748;w2 = 1.00000	-15651.5
ExampleDatasetResults/BranchModels/0.75/CU/TrC/TMConc2/R	TrC	40	6.73274	5.17212	w0 = 0.84430;w1 = 0.06539;w2 = 1.00000	-91961.3
ExampleDatasetResults/BranchModels/0.75/CU/TrU/ATP6/R	TrU	41	11.4574	6.79717	w0 = 0.63322;w1 = 0.11063;w2 = 0.04913	-5590.9
ExampleDatasetResults/BranchModels/0.75/CU/TrU/ATP8/R	TrU	41	10.6574	8.10335	w0 = 0.63322;w1 = 0.14901;w2 = 0.21514	-1424.51
ExampleDatasetResults/BranchModels/0.75/CU/TrU/COX1/R	TrU	41	13.4644	8.58578	w0 = 0.63322;w1 = 0.02430;w2 = 0.00706	-9643.88
ExampleDatasetResults/BranchModels/0.75/CU/TrU/COX2/R	TrU	41	12.3166	8.08238	w0 = 0.63322;w1 = 0.06255;w2 = 0.01610	-4552.62
ExampleDatasetResults/BranchModels/0.75/CU/TrU/COX3/R	TrU	41	10.5306	6.83385	w0 = 0.63322;w1 = 0.03703;w2 = 0.02089	-5228.15
ExampleDatasetResults/BranchModels/0.75/CU/TrU/CYTB/R	TrU	41	12.379	6.74667	w0 = 0.63322;w1 = 0.05704;w2 = 0.02466	-8377
ExampleDatasetResults/BranchModels/0.75/CU/TrU/ND1/R	TrU	41	13.2541	6.08098	w0 = 0.63322;w1 = 0.06625;w2 = 0.03420	-7689.37
ExampleDatasetResults/BranchModels/0.75/CU/TrU/ND2/R	TrU	41	13.154	6.03523	w0 = 0.63322;w1 = 0.08488;w2 = 0.05368	-8811.97
ExampleDatasetResults/BranchModels/0.75/CU/TrU/ND3/R	TrU	41	13.1697	5.78567	w0 = 0.63322;w1 = 0.17061;w2 = 0.06547	-3219.05
ExampleDatasetResults/BranchModels/0.75/CU/TrU/ND4/R	TrU	41	13.2147	6.58137	w0 = 0.63322;w1 = 0.06320;w2 = 0.03906	-11041.7
ExampleDatasetResults/BranchModels/0.75/CU/TrU/ND4L/R	TrU	41	13.0801	6.27311	w0 = 0.63322;w1 = 0.06715;w2 = 0.06000	-2420.45
ExampleDatasetResults/BranchModels/0.75/CU/TrU/ND5/R	TrU	41	13.2185	6.23954	w0 = 0.63322;w1 = 0.08144;w2 = 0.04071	-14410.5
ExampleDatasetResults/BranchModels/0.75/CU/TrU/TMConc2/R	TrU	41	10.8407	6.01091	w0 = 0.63322;w1 = 0.06992;w2 = 0.04080	-84106.7
ExampleDatasetResults/BranchModels/0.75/H/M0/ATP6/R	M0	39	10.2826	6.30549	0.07387	-5603.96
ExampleDatasetResults/BranchModels/0.75/H/M0/ATP8/R	M0	39	11.1424	8.22504	0.17981	-1425.26
ExampleDatasetResults/BranchModels/0.75/H/M0/COX1/R	M0	39	11.3662	7.92002	0.01245	-9666.59
ExampleDatasetResults/BranchModels/0.75/H/M0/COX2/R	M0	39	9.4945	7.18295	0.03314	-4575.31
ExampleDatasetResults/BranchModels/0.75/H/M0/COX3/R	M0	39	9.75202	6.53288	0.02734	-5232.68
ExampleDatasetResults/BranchModels/0.75/H/M0/CYTB/R	M0	39	10.5248	6.16017	0.03859	-8392.4
ExampleDatasetResults/BranchModels/0.75/H/M0/ND1/R	M0	39	12.0795	5.80582	0.04777	-7700.12
ExampleDatasetResults/BranchModels/0.75/H/M0/ND2/R	M0	39	11.987	5.81919	0.06836	-8818.08
ExampleDatasetResults/BranchModels/0.75/H/M0/ND3/R	M0	39	11.7432	5.37862	0.11107	-3230.55
ExampleDatasetResults/BranchModels/0.75/H/M0/ND4/R	M0	39	12.2166	6.35746	0.05042	-11049.8
ExampleDatasetResults/BranchModels/0.75/H/M0/ND4L/R	M0	39	12.8789	6.23749	0.06319	-2420.55
ExampleDatasetResults/BranchModels/0.75/H/M0/ND5/R	M0	39	11.7469	5.887	0.05826	-14434
ExampleDatasetResults/BranchModels/0.75/H/M0/TMConc2/R	M0	39	10.0517	5.73793	0.05329	-84188.3
ExampleDatasetResults/BranchModels/0.75/H/TrC/ATP6/R	TrC	40	8.34612	6.39037	w0 = 0.84430;w1 = 0.05836;w2 = 1.00000	-6108.49
ExampleDatasetResults/BranchModels/0.75/H/TrC/ATP8/R	TrC	40	9.86392	9.72599	w0 = 0.84430;w1 = 0.20631;w2 = 1.00000	-1485.57
ExampleDatasetResults/BranchModels/0.75/H/TrC/COX1/R	TrC	40	7.71686	7.35515	w0 = 0.84430;w1 = 0.01378;w2 = 1.00000	-11646.3
ExampleDatasetResults/BranchModels/0.75/H/TrC/COX2/R	TrC	40	6.96902	8.16683	w0 = 0.84430;w1 = 0.03794;w2 = 1.00000	-5287.98
ExampleDatasetResults/BranchModels/0.75/H/TrC/COX3/R	TrC	40	6.56324	5.97352	w0 = 0.84430;w1 = 0.02575;w2 = 1.00000	-6082.99
ExampleDatasetResults/BranchModels/0.75/H/TrC/CYTB/R	TrC	40	6.76467	5.41772	w0 = 0.84430;w1 = 0.03682;w2 = 1.00000	-9463.9
ExampleDatasetResults/BranchModels/0.75/H/TrC/ND1/R	TrC	40	8.17619	5.06811	w0 = 0.84430;w1 = 0.04320;w2 = 1.00000	-8585.49
ExampleDatasetResults/BranchModels/0.75/H/TrC/ND2/R	TrC	40	9.44051	5.53268	w0 = 0.84430;w1 = 0.05641;w2 = 1.00000	-9596.69
ExampleDatasetResults/BranchModels/0.75/H/TrC/ND3/R	TrC	40	9.17285	5.4316	w0 = 0.84430;w1 = 0.11595;w2 = 1.00000	-3457.53
ExampleDatasetResults/BranchModels/0.75/H/TrC/ND4/R	TrC	40	8.30186	5.73152	w0 = 0.84430;w1 = 0.04909;w2 = 1.00000	-12297.6
ExampleDatasetResults/BranchModels/0.75/H/TrC/ND4L/R	TrC	40	9.18869	5.80343	w0 = 0.84430;w1 = 0.05813;w2 = 1.00000	-2636.56
ExampleDatasetResults/BranchModels/0.75/H/TrC/ND5/R	TrC	40	7.75851	5.45754	w0 = 0.84430;w1 = 0.05743;w2 = 1.00000	-16002.5
ExampleDatasetResults/BranchModels/0.75/H/TrC/TMConc2/R	TrC	40	7.45838	5.63259	w0 = 0.84430;w1 = 0.04623;w2 = 1.00000	-93755.8
ExampleDatasetResults/BranchModels/0.75/H/TrU/ATP6/R	TrU	41	10.2825	6.30548	w0 = 0.63322;w1 = 0.07389;w2 = 0.07387	-5603.96
ExampleDatasetResults/BranchModels/0.75/H/TrU/ATP8/R	TrU	41	11.1856	8.26379	w0 = 0.63322;w1 = 0.24399;w2 = 0.16082	-1424.53
ExampleDatasetResults/BranchModels/0.75/H/TrU/COX1/R	TrU	41	11.1087	7.91404	w0 = 0.63322;w1 = 0.01669;w2 = 0.01061	-9663.78
ExampleDatasetResults/BranchModels/0.75/H/TrU/COX2/R	TrU	41	9.15316	7.03137	w0 = 0.63322;w1 = 0.05548;w2 = 0.02614	-4569.21
ExampleDatasetResults/BranchModels/0.75/H/TrU/COX3/R	TrU	41	9.66159	6.51594	w0 = 0.63322;w1 = 0.03251;w2 = 0.02562	-5232.09
ExampleDatasetResults/BranchModels/0.75/H/TrU/CYTB/R	TrU	41	10.5321	6.16577	w0 = 0.63322;w1 = 0.04479;w2 = 0.03629	-8391.55
ExampleDatasetResults/BranchModels/0.75/H/TrU/ND1/R	TrU	41	12.0223	5.81411	w0 = 0.63322;w1 = 0.05527;w2 = 0.04517	-7699.36
ExampleDatasetResults/BranchModels/0.75/H/TrU/ND2/R	TrU	41	11.9623	5.82056	w0 = 0.63322;w1 = 0.07079;w2 = 0.06744	-8818.03
ExampleDatasetResults/BranchModels/0.75/H/TrU/ND3/R	TrU	41	11.6249	5.35029	w0 = 0.63322;w1 = 0.14700;w2 = 0.10103	-3229.25
ExampleDatasetResults/BranchModels/0.75/H/TrU/ND4/R	TrU	41	12.1274	6.37603	w0 = 0.63322;w1 = 0.06257;w2 = 0.04663	-11047.6
ExampleDatasetResults/BranchModels/0.75/H/TrU/ND4L/R	TrU	41	12.9015	6.23609	w0 = 0.63322;w1 = 0.06119;w2 = 0.06409	-2420.54
ExampleDatasetResults/BranchModels/0.75/H/TrU/ND5/R	TrU	41	11.8138	5.91578	w0 = 0.63322;w1 = 0.08739;w2 = 0.05139	-14425.4
ExampleDatasetResults/BranchModels/0.75/H/TrU/TMConc2/R	TrU	41	10.0307	5.73855	w0 = 0.63322;w1 = 0.05780;w2 = 0.05167	-84185.6
ExampleDatasetResults/BranchModels/0.75/T/M0/ATP6/R	M0	39	10.2826	6.30549	0.07387	-5603.96
ExampleDatasetResults/BranchModels/0.75/T/M0/ATP8/R	M0	39	11.1424	8.22504	0.17981	-1425.26
ExampleDatasetResults/BranchModels/0.75/T/M0/COX1/R	M0	39	11.3662	7.92002	0.01245	-9666.59
ExampleDatasetResults/BranchModels/0.75/T/M0/COX2/R	M0	39	9.4945	7.18295	0.03314	-4575.31
ExampleDatasetResults/BranchModels/0.75/T/M0/COX3/R	M0	39	9.75202	6.53288	0.02734	-5232.68
ExampleDatasetResults/BranchModels/0.75/T/M0/CYTB/R	M0	39	10.5248	6.16017	0.03859	-8392.4
ExampleDatasetResults/BranchModels/0.75/T/M0/ND1/R	M0	39	12.0795	5.80582	0.04777	-7700.12
ExampleDatasetResults/BranchModels/0.75/T/M0/ND2/R	M0	39	11.987	5.81919	0.06836	-8818.08
ExampleDatasetResults/BranchModels/0.75/T/M0/ND3/R	M0	39	11.7432	5.37862	0.11107	-3230.55
ExampleDatasetResults/BranchModels/0.75/T/M0/ND4/R	M0	39	12.2166	6.35746	0.05042	-11049.8
ExampleDatasetResults/BranchModels/0.75/T/M0/ND4L/R	M0	39	12.8789	6.23749	0.06319	-2420.55
ExampleDatasetResults/BranchModels/0.75/T/M0/ND5/R	M0	39	11.7469	5.887	0.05826	-14434
ExampleDatasetResults/BranchModels/0.75/T/M0/TMConc2/R	M0	39	10.0517	5.73793	0.05329	-84188.3
ExampleDatasetResults/BranchModels/0.75/T/TrC/ATP6/R	TrC	40	12.0081	7.62672	w0 = 0.84430;w1 = 0.04368;w2 = 1.00000	-5833.96
ExampleDatasetResults/BranchModels/0.75/T/TrC/ATP8/R	TrC	40	11.5256	9.17493	w0 = 0.84430;w1 = 0.18708;w2 = 1.00000	-1465.74
ExampleDatasetResults/BranchModels/0.75/T/TrC/COX1/R	TrC	40	14.0921	9.64168	w0 = 0.84430;w1 = 0.00631;w2 = 1.00000	-10602.2
ExampleDatasetResults/BranchModels/0.75/T/TrC/COX2/R	TrC	40	13.5426	9.67794	w0 = 0.84430;w1 = 0.01382;w2 = 1.00000	-4856.62
ExampleDatasetResults/BranchModels/0.75/T/TrC/COX3/R	TrC	40	10.7992	7.40928	w0 = 0.84430;w1 = 0.01790;w2 = 1.00000	-5669.45
ExampleDatasetResults/BranchModels/0.75/T/TrC/CYTB/R	TrC	40	13.4309	7.58002	w0 = 0.84430;w1 = 0.02071;w2 = 1.00000	-8956.45
ExampleDatasetResults/BranchModels/0.75/T/TrC/ND1/R	TrC	40	12.8658	6.24854	w0 = 0.84430;w1 = 0.03098;w2 = 1.00000	-8151.5
ExampleDatasetResults/BranchModels/0.75/T/TrC/ND2/R	TrC	40	13.5123	6.34499	w0 = 0.84430;w1 = 0.04882;w2 = 1.00000	-9259.31
ExampleDatasetResults/BranchModels/0.75/T/TrC/ND3/R	TrC	40	13.0386	6.24534	w0 = 0.84430;w1 = 0.06024;w2 = 1.00000	-3314.43
ExampleDatasetResults/BranchModels/0.75/T/TrC/ND4/R	TrC	40	13.5376	7.0614	w0 = 0.84430;w1 = 0.03330;w2 = 1.00000	-11766.4
ExampleDatasetResults/BranchModels/0.75/T/TrC/ND4L/R	TrC	40	12.8327	6.56976	w0 = 0.84430;w1 = 0.05622;w2 = 1.00000	-2565.8
ExampleDatasetResults/BranchModels/0.75/T/TrC/ND5/R	TrC	40	13.7353	6.83333	w0 = 0.84430;w1 = 0.03586;w2 = 1.00000	-15211.3
ExampleDatasetResults/BranchModels/0.75/T/TrC/TMConc2/R	TrC	40	11.1138	6.64468	w0 = 0.84430;w1 = 0.03595;w2 = 1.00000	-89234.2
ExampleDatasetResults/BranchModels/0.75/T/TrU/ATP6/R	TrU	41	11.4574	6.79717	w0 = 0.63322;w1 = 0.04913;w2 = 0.11063	-5590.9
ExampleDatasetResults/BranchModels/0.75/T/TrU/ATP8/R	TrU	41	10.6574	8.10335	w0 = 0.63322;w1 = 0.21514;w2 = 0.14901	-1424.51
ExampleDatasetResults/BranchModels/0.75/T/TrU/COX1/R	TrU	41	13.4643	8.58577	w0 = 0.63322;w1 = 0.00706;w2 = 0.02430	-9643.88
ExampleDatasetResults/BranchModels/0.75/T/TrU/COX2/R	TrU	41	12.3166	8.08238	w0 = 0.63322;w1 = 0.01610;w2 = 0.06255	-4552.62
ExampleDatasetResults/BranchModels/0.75/T/TrU/COX3/R	TrU	41	10.5306	6.83385	w0 = 0.63322;w1 = 0.02089;w2 = 0.03703	-5228.15
ExampleDatasetResults/BranchModels/0.75/T/TrU/CYTB/R	TrU	41	12.379	6.74666	w0 = 0.63322;w1 = 0.02466;w2 = 0.05704	-8377
ExampleDatasetResults/BranchModels/0.75/T/TrU/ND1/R	TrU	41	13.2541	6.08098	w0 = 0.63322;w1 = 0.03420;w2 = 0.06625	-7689.37
ExampleDatasetResults/BranchModels/0.75/T/TrU/ND2/R	TrU	41	13.154	6.03523	w0 = 0.63322;w1 = 0.05368;w2 = 0.08488	-8811.97
ExampleDatasetResults/BranchModels/0.75/T/TrU/ND3/R	TrU	41	13.1697	5.78567	w0 = 0.63322;w1 = 0.06547;w2 = 0.17061	-3219.05
ExampleDatasetResults/BranchModels/0.75/T/TrU/ND4/R	TrU	41	13.2147	6.58137	w0 = 0.63322;w1 = 0.03906;w2 = 0.06320	-11041.7
ExampleDatasetResults/BranchModels/0.75/T/TrU/ND4L/R	TrU	41	13.0801	6.27311	w0 = 0.63322;w1 = 0.06000;w2 = 0.06715	-2420.45
ExampleDatasetResults/BranchModels/0.75/T/TrU/ND5/R	TrU	41	13.2184	6.23957	w0 = 0.63322;w1 = 0.04071;w2 = 0.08144	-14410.5
ExampleDatasetResults/BranchModels/0.75/T/TrU/TMConc2/R	TrU	41	10.8407	6.01091	w0 = 0.63322;w1 = 0.04080;w2 = 0.06992	-84106.7
ExampleDatasetResults/BranchModels/1/2WA/M0/ATP6/R	M0	39	10.2826	6.30549	0.07387	-5603.96
ExampleDatasetResults/BranchModels/1/2WA/M0/ATP8/R	M0	39	11.1424	8.22504	0.17981	-1425.26
ExampleDatasetResults/BranchModels/1/2WA/M0/COX1/R	M0	39	11.3662	7.92003	0.01245	-9666.59
ExampleDatasetResults/BranchModels/1/2WA/M0/COX2/R	M0	39	9.4945	7.18295	0.03314	-4575.31
ExampleDatasetResults/BranchModels/1/2WA/M0/COX3/R	M0	39	9.75202	6.53289	0.02734	-5232.68
ExampleDatasetResults/BranchModels/1/2WA/M0/CYTB/R	M0	39	10.5248	6.16017	0.03859	-8392.4
ExampleDatasetResults/BranchModels/1/2WA/M0/ND1/R	M0	39	12.0795	5.80582	0.04777	-7700.12
ExampleDatasetResults/BranchModels/1/2WA/M0/ND2/R	M0	39	11.987	5.81919	0.06836	-8818.08
ExampleDatasetResults/BranchModels/1/2WA/M0/ND3/R	M0	39	11.7432	5.37862	0.11107	-3230.55
ExampleDatasetResults/BranchModels/1/2WA/M0/ND4/R	M0	39	12.2166	6.35746	0.05042	-11049.8
ExampleDatasetResults/BranchModels/1/2WA/M0/ND4L/R	M0	39	12.8789	6.23749	0.06319	-2420.55
ExampleDatasetResults/BranchModels/1/2WA/M0/ND5/R	M0	39	11.7469	5.88701	0.05826	-14434
ExampleDatasetResults/BranchModels/1/2WA/M0/TMConc2/R	M0	39	10.0517	5.73793	0.05329	-84188.3
ExampleDatasetResults/BranchModels/1/2WA/TrC/ATP6/R	TrC	40	10.7648	6.62693	w0 = 0.12608;w1 = 0.06455;w2 = 1.00000	-5692.73
ExampleDatasetResults/BranchModels/1/2WA/TrC/ATP8/R	TrC	40	11.3126	8.47987	w0 = 0.05357;w1 = 0.17376;w2 = 1.00000	-1431.04
ExampleDatasetResults/BranchModels/1/2WA/TrC/COX1/R	TrC	40	12.794	8.52619	w0 = 0.00757;w1 = 0.01015;w2 = 1.00000	-9869.15
ExampleDatasetResults/BranchModels/1/2WA/TrC/COX2/R	TrC	40	11.3672	8.2719	w0 = 0.11316;w1 = 0.02472;w2 = 1.00000	-4642.02
ExampleDatasetResults/BranchModels/1/2WA/TrC/COX3/R	TrC	40	10.9458	7.17885	w0 = 0.01529;w1 = 0.02271;w2 = 1.00000	-5333.29
ExampleDatasetResults/BranchModels/1/2WA/TrC/CYTB/R	TrC	40	12.126	6.87817	w0 = 0.04245;w1 = 0.03048;w2 = 1.00000	-8518.55
ExampleDatasetResults/BranchModels/1/2WA/TrC/ND1/R	TrC	40	13.4657	6.10179	w0 = 0.03220;w1 = 0.03779;w2 = 1.00000	-7782.61
ExampleDatasetResults/BranchModels/1/2WA/TrC/ND2/R	TrC	40	13.2218	6.16102	w0 = 0.07924;w1 = 0.05630;w2 = 1.00000	-8925.89
ExampleDatasetResults/BranchModels/1/2WA/TrC/ND3/R	TrC	40	12.7346	5.79	w0 = 0.08429;w1 = 0.08887;w2 = 1.00000	-3264.29
ExampleDatasetResults/BranchModels/1/2WA/TrC/ND4/R	TrC	40	13.4786	6.78163	w0 = 0.06578;w1 = 0.04207;w2 = 1.00000	-11229.9
ExampleDatasetResults/BranchModels/1/2WA/TrC/ND4L/R	TrC	40	13.8628	6.525	w0 = 0.09822;w1 = 0.05133;w2 = 1.00000	-2447.65
ExampleDatasetResults/BranchModels/1/2WA/TrC/ND5/R	TrC	40	12.7081	6.1904	w0 = 0.10148;w1 = 0.04860;w2 = 1.00000	-14651
ExampleDatasetResults/BranchModels/1/2WA/TrC/TMConc2/R	TrC	40	11.0519	6.16961	w0 = 0.06042;w1 = 0.04408;w2 = 1.00000	-85415.1
ExampleDatasetResults/BranchModels/1/2WA/TrU/ATP6/R	TrU	41	10.3648	6.34529	w0 = 0.15118;w1 = 0.07237;w2 = 0.06920	-5602.37
ExampleDatasetResults/BranchModels/1/2WA/TrU/ATP8/R	TrU	41	11.0958	8.21864	w0 = 0.06494;w1 = 0.18189;w2 = 0.19684	-1424.85
ExampleDatasetResults/BranchModels/1/2WA/TrU/COX1/R	TrU	41	11.4671	7.95453	w0 = 0.01094;w1 = 0.01206;w2 = 0.01572	-9666.15
ExampleDatasetResults/BranchModels/1/2WA/TrU/COX2/R	TrU	41	9.76229	7.30551	w0 = 0.17047;w1 = 0.03076;w2 = 0.03853	-4571.85
ExampleDatasetResults/BranchModels/1/2WA/TrU/COX3/R	TrU	41	9.86049	6.58158	w0 = 0.01943;w1 = 0.02654;w2 = 0.03393	-5232.2
ExampleDatasetResults/BranchModels/1/2WA/TrU/CYTB/R	TrU	41	10.724	6.24215	w0 = 0.07148;w1 = 0.03673;w2 = 0.04386	-8390.83
ExampleDatasetResults/BranchModels/1/2WA/TrU/ND1/R	TrU	41	12.4494	5.88808	w0 = 0.04231;w1 = 0.04343;w2 = 0.07814	-7695.61
ExampleDatasetResults/BranchModels/1/2WA/TrU/ND2/R	TrU	41	12.1973	5.85861	w0 = 0.09337;w1 = 0.06514;w2 = 0.08160	-8816.93
ExampleDatasetResults/BranchModels/1/2WA/TrU/ND3/R	TrU	41	11.8733	5.42367	w0 = 0.25728;w1 = 0.10598;w2 = 0.12780	-3229.96
ExampleDatasetResults/BranchModels/1/2WA/TrU/ND4/R	TrU	41	12.3597	6.39663	w0 = 0.09100;w1 = 0.04904;w2 = 0.05217	-11048.4
ExampleDatasetResults/BranchModels/1/2WA/TrU/ND4L/R	TrU	41	13.3835	6.3363	w0 = 0.11355;w1 = 0.05646;w2 = 0.09758	-2418.94
ExampleDatasetResults/BranchModels/1/2WA/TrU/ND5/R	TrU	41	11.9535	5.94251	w0 = 0.12712;w1 = 0.05535;w2 = 0.06408	-14429.3
ExampleDatasetResults/BranchModels/1/2WA/TrU/TMConc2/R	TrU	41	10.1626	5.77901	w0 = 0.08084;w1 = 0.05139;w2 = 0.06017	-84179.6
ExampleDatasetResults/BranchModels/1/AH/M0/ATP6/R	M0	39	10.2826	6.30549	0.07387	-5603.96
ExampleDatasetResults/BranchModels/1/AH/M0/ATP8/R	M0	39	11.1424	8.22504	0.17981	-1425.26
ExampleDatasetResults/BranchModels/1/AH/M0/COX1/R	M0	39	11.3662	7.92002	0.01245	-9666.59
ExampleDatasetResults/BranchModels/1/AH/M0/COX2/R	M0	39	9.4945	7.18295	0.03314	-4575.31
ExampleDatasetResults/BranchModels/1/AH/M0/COX3/R	M0	39	9.75202	6.53289	0.02734	-5232.68
ExampleDatasetResults/BranchModels/1/AH/M0/CYTB/R	M0	39	10.5248	6.16017	0.03859	-8392.4
ExampleDatasetResults/BranchModels/1/AH/M0/ND1/R	M0	39	12.0795	5.80582	0.04777	-7700.12
ExampleDatasetResults/BranchModels/1/AH/M0/ND2/R	M0	39	11.987	5.81919	0.06836	-8818.08
ExampleDatasetResults/BranchModels/1/AH/M0/ND3/R	M0	39	11.7432	5.37862	0.11107	-3230.55
ExampleDatasetResults/BranchModels/1/AH/M0/ND4/R	M0	39	12.2166	6.35746	0.05042	-11049.8
ExampleDatasetResults/BranchModels/1/AH/M0/ND4L/R	M0	39	12.8789	6.23749	0.06319	-2420.55
ExampleDatasetResults/BranchModels/1/AH/M0/ND5/R	M0	39	11.7469	5.88701	0.05826	-14434
ExampleDatasetResults/BranchModels/1/AH/M0/TMConc2/R	M0	39	10.0517	5.73793	0.05329	-84188.3
ExampleDatasetResults/BranchModels/1/AH/TrC/ATP6/R	TrC	40	8.81581	5.9696	w0 = 0.84430;w1 = 0.07495;w2 = 1.00000	-5893.34
ExampleDatasetResults/BranchModels/1/AH/TrC/ATP8/R	TrC	40	9.94824	8.92424	w0 = 0.84430;w1 = 0.16944;w2 = 1.00000	-1453.37
ExampleDatasetResults/BranchModels/1/AH/TrC/COX1/R	TrC	40	8.90166	6.94871	w0 = 0.84430;w1 = 0.01512;w2 = 1.00000	-10811
ExampleDatasetResults/BranchModels/1/AH/TrC/COX2/R	TrC	40	7.22239	7.22637	w0 = 0.84430;w1 = 0.04484;w2 = 1.00000	-5004.43
ExampleDatasetResults/BranchModels/1/AH/TrC/COX3/R	TrC	40	7.50344	5.68059	w0 = 0.84430;w1 = 0.02836;w2 = 1.00000	-5692.71
ExampleDatasetResults/BranchModels/1/AH/TrC/CYTB/R	TrC	40	7.79621	5.30927	w0 = 0.84430;w1 = 0.04185;w2 = 1.00000	-8996.1
ExampleDatasetResults/BranchModels/1/AH/TrC/ND1/R	TrC	40	9.24442	5.01082	w0 = 0.84430;w1 = 0.05155;w2 = 1.00000	-8198.96
ExampleDatasetResults/BranchModels/1/AH/TrC/ND2/R	TrC	40	9.47907	5.3952	w0 = 0.84430;w1 = 0.07048;w2 = 1.00000	-9236.97
ExampleDatasetResults/BranchModels/1/AH/TrC/ND3/R	TrC	40	10.0058	5.14624	w0 = 0.84430;w1 = 0.12958;w2 = 1.00000	-3363.55
ExampleDatasetResults/BranchModels/1/AH/TrC/ND4/R	TrC	40	9.47235	5.63393	w0 = 0.84430;w1 = 0.05417;w2 = 1.00000	-11688.4
ExampleDatasetResults/BranchModels/1/AH/TrC/ND4L/R	TrC	40	9.72921	5.62602	w0 = 0.84430;w1 = 0.06156;w2 = 1.00000	-2532.19
ExampleDatasetResults/BranchModels/1/AH/TrC/ND5/R	TrC	40	8.47902	5.25194	w0 = 0.84430;w1 = 0.06684;w2 = 1.00000	-15343.4
ExampleDatasetResults/BranchModels/1/AH/TrC/TMConc2/R	TrC	40	8.12553	5.32892	w0 = 0.84430;w1 = 0.05381;w2 = 1.00000	-89491.7
ExampleDatasetResults/BranchModels/1/AH/TrU/ATP6/R	TrU	41	10.511	6.4294	w0 = 0.84430;w1 = 0.08632;w2 = 0.05682	-5600.64
ExampleDatasetResults/BranchModels/1/AH/TrU/ATP8/R	TrU	41	11.0921	8.21045	w0 = 0.84430;w1 = 0.17627;w2 = 0.18561	-1425.24
ExampleDatasetResults/BranchModels/1/AH/TrU/COX1/R	TrU	41	11.7193	8.22522	w0 = 0.84430;w1 = 0.01859;w2 = 0.00573	-9648.66
ExampleDatasetResults/BranchModels/1/AH/TrU/COX2/R	TrU	41	10.3476	7.39716	w0 = 0.84430;w1 = 0.05004;w2 = 0.01324	-4556.11
ExampleDatasetResults/BranchModels/1/AH/TrU/COX3/R	TrU	41	9.98163	6.65782	w0 = 0.84430;w1 = 0.03298;w2 = 0.02022	-5229.7
ExampleDatasetResults/BranchModels/1/AH/TrU/CYTB/R	TrU	41	11.1927	6.36736	w0 = 0.84430;w1 = 0.04712;w2 = 0.02668	-8384.94
ExampleDatasetResults/BranchModels/1/AH/TrU/ND1/R	TrU	41	12.4758	5.94618	w0 = 0.84430;w1 = 0.05829;w2 = 0.03406	-7693.57
ExampleDatasetResults/BranchModels/1/AH/TrU/ND2/R	TrU	41	12.3986	5.93666	w0 = 0.84430;w1 = 0.07685;w2 = 0.05453	-8814.91
ExampleDatasetResults/BranchModels/1/AH/TrU/ND3/R	TrU	41	12.1964	5.53301	w0 = 0.84430;w1 = 0.14478;w2 = 0.06600	-3223.71
ExampleDatasetResults/BranchModels/1/AH/TrU/ND4/R	TrU	41	12.5947	6.49893	w0 = 0.84430;w1 = 0.05912;w2 = 0.03730	-11043.1
ExampleDatasetResults/BranchModels/1/AH/TrU/ND4L/R	TrU	41	12.8545	6.22899	w0 = 0.84430;w1 = 0.06220;w2 = 0.06477	-2420.54
ExampleDatasetResults/BranchModels/1/AH/TrU/ND5/R	TrU	41	12.7097	6.1131	w0 = 0.84430;w1 = 0.07841;w2 = 0.03719	-14407.2
ExampleDatasetResults/BranchModels/1/AH/TrU/TMConc2/R	TrU	41	10.308	5.85083	w0 = 0.84430;w1 = 0.06121;w2 = 0.04228	-84151.2
ExampleDatasetResults/BranchModels/1/BI/M0/ATP6/R	M0	39	10.2826	6.30549	0.07387	-5603.96
ExampleDatasetResults/BranchModels/1/BI/M0/ATP8/R	M0	39	11.1424	8.22504	0.17981	-1425.26
ExampleDatasetResults/BranchModels/1/BI/M0/COX1/R	M0	39	11.3662	7.92003	0.01245	-9666.59
ExampleDatasetResults/BranchModels/1/BI/M0/COX2/R	M0	39	9.4945	7.18295	0.03314	-4575.31
ExampleDatasetResults/BranchModels/1/BI/M0/COX3/R	M0	39	9.75202	6.53289	0.02734	-5232.68
ExampleDatasetResults/BranchModels/1/BI/M0/CYTB/R	M0	39	10.5248	6.16017	0.03859	-8392.4
ExampleDatasetResults/BranchModels/1/BI/M0/ND1/R	M0	39	12.0795	5.80582	0.04777	-7700.12
ExampleDatasetResults/BranchModels/1/BI/M0/ND2/R	M0	39	11.987	5.81919	0.06836	-8818.08
ExampleDatasetResults/BranchModels/1/BI/M0/ND3/R	M0	39	11.7432	5.37862	0.11107	-3230.55
ExampleDatasetResults/BranchModels/1/BI/M0/ND4/R	M0	39	12.2166	6.35746	0.05042	-11049.8
ExampleDatasetResults/BranchModels/1/BI/M0/ND4L/R	M0	39	12.8789	6.23749	0.06319	-2420.55
ExampleDatasetResults/BranchModels/1/BI/M0/ND5/R	M0	39	11.7469	5.88701	0.05826	-14434
ExampleDatasetResults/BranchModels/1/BI/M0/TMConc2/R	M0	39	10.0517	5.73793	0.05329	-84188.3
ExampleDatasetResults/BranchModels/1/BI/TrC/ATP6/R	TrC	40	8.60034	5.9713	w0 = 0.10553;w1 = 0.07230;w2 = 1.00000	-5961.87
ExampleDatasetResults/BranchModels/1/BI/TrC/ATP8/R	TrC	40	10.1446	9.14346	w0 = 0.22387;w1 = 0.13006;w2 = 1.00000	-1453.25
ExampleDatasetResults/BranchModels/1/BI/TrC/COX1/R	TrC	40	8.69719	6.99004	w0 = 0.04286;w1 = 0.01270;w2 = 1.00000	-11143.6
ExampleDatasetResults/BranchModels/1/BI/TrC/COX2/R	TrC	40	6.93013	7.4245	w0 = 0.11325;w1 = 0.03977;w2 = 1.00000	-5097.91
ExampleDatasetResults/BranchModels/1/BI/TrC/COX3/R	TrC	40	7.0293	5.62656	w0 = 0.05584;w1 = 0.02834;w2 = 1.00000	-5832.72
ExampleDatasetResults/BranchModels/1/BI/TrC/CYTB/R	TrC	40	7.45722	5.29148	w0 = 0.08572;w1 = 0.03751;w2 = 1.00000	-9172.4
ExampleDatasetResults/BranchModels/1/BI/TrC/ND1/R	TrC	40	9.07931	5.01304	w0 = 0.11953;w1 = 0.04439;w2 = 1.00000	-8314.15
ExampleDatasetResults/BranchModels/1/BI/TrC/ND2/R	TrC	40	9.10123	5.38748	w0 = 0.08748;w1 = 0.07305;w2 = 1.00000	-9359.4
ExampleDatasetResults/BranchModels/1/BI/TrC/ND3/R	TrC	40	9.64086	5.15532	w0 = 0.23555;w1 = 0.12740;w2 = 1.00000	-3401.67
ExampleDatasetResults/BranchModels/1/BI/TrC/ND4/R	TrC	40	9.0867	5.60766	w0 = 0.07740;w1 = 0.05364;w2 = 1.00000	-11860.2
ExampleDatasetResults/BranchModels/1/BI/TrC/ND4L/R	TrC	40	9.69159	5.61645	w0 = 0.11560;w1 = 0.05325;w2 = 1.00000	-2560.87
ExampleDatasetResults/BranchModels/1/BI/TrC/ND5/R	TrC	40	8.60327	5.39692	w0 = 0.09444;w1 = 0.06063;w2 = 1.00000	-15485.9
ExampleDatasetResults/BranchModels/1/BI/TrC/TMConc2/R	TrC	40	7.82536	5.35267	w0 = 0.09084;w1 = 0.05115;w2 = 1.00000	-90954.1
ExampleDatasetResults/BranchModels/1/BI/TrU/ATP6/R	TrU	41	10.5863	6.48393	w0 = 0.10493;w1 = 0.08554;w2 = 0.05875	-5600.06
ExampleDatasetResults/BranchModels/1/BI/TrU/ATP8/R	TrU	41	10.9937	8.1978	w0 = 0.21522;w1 = 0.13768;w2 = 0.21785	-1424.14
ExampleDatasetResults/BranchModels/1/BI/TrU/COX1/R	TrU	41	11.8542	8.29538	w0 = 0.04238;w1 = 0.01615;w2 = 0.00669	-9641.04
ExampleDatasetResults/BranchModels/1/BI/TrU/COX2/R	TrU	41	10.317	7.52791	w0 = 0.11205;w1 = 0.04213;w2 = 0.01768	-4554.55
ExampleDatasetResults/BranchModels/1/BI/TrU/COX3/R	TrU	41	10.0983	6.7251	w0 = 0.05532;w1 = 0.03139;w2 = 0.02076	-5227.29
ExampleDatasetResults/BranchModels/1/BI/TrU/CYTB/R	TrU	41	11.3628	6.47404	w0 = 0.08541;w1 = 0.04171;w2 = 0.02801	-8378.39
ExampleDatasetResults/BranchModels/1/BI/TrU/ND1/R	TrU	41	12.7235	6.03446	w0 = 0.11673;w1 = 0.04981;w2 = 0.03584	-7686.58
ExampleDatasetResults/BranchModels/1/BI/TrU/ND2/R	TrU	41	12.3429	5.93152	w0 = 0.08695;w1 = 0.07624;w2 = 0.05706	-8814.73
ExampleDatasetResults/BranchModels/1/BI/TrU/ND3/R	TrU	41	12.2255	5.58812	w0 = 0.23447;w1 = 0.14243;w2 = 0.06729	-3219.47
ExampleDatasetResults/BranchModels/1/BI/TrU/ND4/R	TrU	41	12.6093	6.52619	w0 = 0.07684;w1 = 0.05704;w2 = 0.03995	-11042.7
ExampleDatasetResults/BranchModels/1/BI/TrU/ND4L/R	TrU	41	13.1741	6.25873	w0 = 0.11298;w1 = 0.05248;w2 = 0.06465	-2418.98
ExampleDatasetResults/BranchModels/1/BI/TrU/ND5/R	TrU	41	12.4154	6.07693	w0 = 0.09297;w1 = 0.06850;w2 = 0.04443	-14420
ExampleDatasetResults/BranchModels/1/BI/TrU/TMConc2/R	TrU	41	10.3958	5.89019	w0 = 0.08998;w1 = 0.05814;w2 = 0.04337	-84125.7
ExampleDatasetResults/BranchModels/1/CU/M0/ATP6/R	M0	39	10.2826	6.30549	0.07387	-5603.96
ExampleDatasetResults/BranchModels/1/CU/M0/ATP8/R	M0	39	11.1424	8.22504	0.17981	-1425.26
ExampleDatasetResults/BranchModels/1/CU/M0/COX1/R	M0	39	11.3662	7.92003	0.01245	-9666.59
ExampleDatasetResults/BranchModels/1/CU/M0/COX2/R	M0	39	9.4945	7.18295	0.03314	-4575.31
ExampleDatasetResults/BranchModels/1/CU/M0/COX3/R	M0	39	9.75202	6.53289	0.02734	-5232.68
ExampleDatasetResults/BranchModels/1/CU/M0/CYTB/R	M0	39	10.5248	6.16017	0.03859	-8392.4
ExampleDatasetResults/BranchModels/1/CU/M0/ND1/R	M0	39	12.0795	5.80582	0.04777	-7700.12
ExampleDatasetResults/BranchModels/1/CU/M0/ND2/R	M0	39	11.987	5.81919	0.06836	-8818.08
ExampleDatasetResults/BranchModels/1/CU/M0/ND3/R	M0	39	11.7432	5.37862	0.11107	-3230.55
ExampleDatasetResults/BranchModels/1/CU/M0/ND4/R	M0	39	12.2166	6.35746	0.05042	-11049.8
ExampleDatasetResults/BranchModels/1/CU/M0/ND4L/R	M0	39	12.8789	6.23749	0.06319	-2420.55
ExampleDatasetResults/BranchModels/1/CU/M0/ND5/R	M0	39	11.7469	5.88701	0.05826	-14434
ExampleDatasetResults/BranchModels/1/CU/M0/TMConc2/R	M0	39	10.0517	5.73793	0.05329	-84188.3
ExampleDatasetResults/BranchModels/1/CU/TrC/ATP6/R	TrC	40	7.40229	5.76085	w0 = 0.84430;w1 = 0.10185;w2 = 1.00000	-6050.51
ExampleDatasetResults/BranchModels/1/CU/TrC/ATP8/R	TrC	40	9.45071	9.14268	w0 = 0.84430;w1 = 0.14401;w2 = 1.00000	-1456.01
ExampleDatasetResults/BranchModels/1/CU/TrC/COX1/R	TrC	40	5.94442	6.33005	w0 = 0.84430;w1 = 0.02092;w2 = 1.00000	-11406.9
ExampleDatasetResults/BranchModels/1/CU/TrC/COX2/R	TrC	40	5.72328	7.0819	w0 = 0.84430;w1 = 0.05421;w2 = 1.00000	-5167.56
ExampleDatasetResults/BranchModels/1/CU/TrC/COX3/R	TrC	40	5.71099	5.29137	w0 = 0.84430;w1 = 0.03458;w2 = 1.00000	-5917.28
ExampleDatasetResults/BranchModels/1/CU/TrC/CYTB/R	TrC	40	6.30004	5.02044	w0 = 0.84430;w1 = 0.05299;w2 = 1.00000	-9265.59
ExampleDatasetResults/BranchModels/1/CU/TrC/ND1/R	TrC	40	7.40136	4.74547	w0 = 0.84430;w1 = 0.06267;w2 = 1.00000	-8412.94
ExampleDatasetResults/BranchModels/1/CU/TrC/ND2/R	TrC	40	7.83785	5.17609	w0 = 0.84430;w1 = 0.07849;w2 = 1.00000	-9425.04
ExampleDatasetResults/BranchModels/1/CU/TrC/ND3/R	TrC	40	8.87231	5.12171	w0 = 0.84430;w1 = 0.16120;w2 = 1.00000	-3421.34
ExampleDatasetResults/BranchModels/1/CU/TrC/ND4/R	TrC	40	7.62186	5.39008	w0 = 0.84430;w1 = 0.06065;w2 = 1.00000	-11962.9
ExampleDatasetResults/BranchModels/1/CU/TrC/ND4L/R	TrC	40	7.65367	5.22535	w0 = 0.84430;w1 = 0.06710;w2 = 1.00000	-2580.61
ExampleDatasetResults/BranchModels/1/CU/TrC/ND5/R	TrC	40	7.42185	5.1729	w0 = 0.84430;w1 = 0.07748;w2 = 1.00000	-15651.5
ExampleDatasetResults/BranchModels/1/CU/TrC/TMConc2/R	TrC	40	6.73274	5.17212	w0 = 0.84430;w1 = 0.06539;w2 = 1.00000	-91961.3
ExampleDatasetResults/BranchModels/1/CU/TrU/ATP6/R	TrU	41	11.4574	6.79717	w0 = 0.84430;w1 = 0.11063;w2 = 0.04913	-5590.9
ExampleDatasetResults/BranchModels/1/CU/TrU/ATP8/R	TrU	41	10.6574	8.10335	w0 = 0.84430;w1 = 0.14901;w2 = 0.21514	-1424.51
ExampleDatasetResults/BranchModels/1/CU/TrU/COX1/R	TrU	41	13.4644	8.58579	w0 = 0.84430;w1 = 0.02430;w2 = 0.00706	-9643.88
ExampleDatasetResults/BranchModels/1/CU/TrU/COX2/R	TrU	41	12.3166	8.08238	w0 = 0.84430;w1 = 0.06255;w2 = 0.01610	-4552.62
ExampleDatasetResults/BranchModels/1/CU/TrU/COX3/R	TrU	41	10.5306	6.83385	w0 = 0.84430;w1 = 0.03703;w2 = 0.02089	-5228.15
ExampleDatasetResults/BranchModels/1/CU/TrU/CYTB/R	TrU	41	12.379	6.74667	w0 = 0.84430;w1 = 0.05704;w2 = 0.02466	-8377
ExampleDatasetResults/BranchModels/1/CU/TrU/ND1/R	TrU	41	13.2541	6.08098	w0 = 0.84430;w1 = 0.06625;w2 = 0.03420	-7689.37
ExampleDatasetResults/BranchModels/1/CU/TrU/ND2/R	TrU	41	13.154	6.03523	w0 = 0.84430;w1 = 0.08488;w2 = 0.05368	-8811.97
ExampleDatasetResults/BranchModels/1/CU/TrU/ND3/R	TrU	41	13.1697	5.78567	w0 = 0.84430;w1 = 0.17061;w2 = 0.06547	-3219.05
ExampleDatasetResults/BranchModels/1/CU/TrU/ND4/R	TrU	41	13.2147	6.58137	w0 = 0.84430;w1 = 0.06320;w2 = 0.03906	-11041.7
ExampleDatasetResults/BranchModels/1/CU/TrU/ND4L/R	TrU	41	13.0801	6.27311	w0 = 0.84430;w1 = 0.06715;w2 = 0.06000	-2420.45
ExampleDatasetResults/BranchModels/1/CU/TrU/ND5/R	TrU	41	13.2185	6.2396	w0 = 0.84430;w1 = 0.08145;w2 = 0.04071	-14410.5
ExampleDatasetResults/BranchModels/1/CU/TrU/TMConc2/R	TrU	41	10.8407	6.01091	w0 = 0.84430;w1 = 0.06992;w2 = 0.04080	-84106.7
ExampleDatasetResults/BranchModels/1/H/M0/ATP6/R	M0	39	10.2826	6.30549	0.07387	-5603.96
ExampleDatasetResults/BranchModels/1/H/M0/ATP8/R	M0	39	11.1424	8.22504	0.17981	-1425.26
ExampleDatasetResults/BranchModels/1/H/M0/COX1/R	M0	39	11.3662	7.92003	0.01245	-9666.59
ExampleDatasetResults/BranchModels/1/H/M0/COX2/R	M0	39	9.4945	7.18295	0.03314	-4575.31
ExampleDatasetResults/BranchModels/1/H/M0/COX3/R	M0	39	9.75202	6.53289	0.02734	-5232.68
ExampleDatasetResults/BranchModels/1/H/M0/CYTB/R	M0	39	10.5248	6.16017	0.03859	-8392.4
ExampleDatasetResults/BranchModels/1/H/M0/ND1/R	M0	39	12.0795	5.80582	0.04777	-7700.12
ExampleDatasetResults/BranchModels/1/H/M0/ND2/R	M0	39	11.987	5.81919	0.06836	-8818.08
ExampleDatasetResults/BranchModels/1/H/M0/ND3/R	M0	39	11.7432	5.37862	0.11107	-3230.55
ExampleDatasetResults/BranchModels/1/H/M0/ND4/R	M0	39	12.2166	6.35746	0.05042	-11049.8
ExampleDatasetResults/BranchModels/1/H/M0/ND4L/R	M0	39	12.8789	6.23749	0.06319	-2420.55
ExampleDatasetResults/BranchModels/1/H/M0/ND5/R	M0	39	11.7469	5.88701	0.05826	-14434
ExampleDatasetResults/BranchModels/1/H/M0/TMConc2/R	M0	39	10.0517	5.73793	0.05329	-84188.3
ExampleDatasetResults/BranchModels/1/H/TrC/ATP6/R	TrC	40	8.34612	6.39037	w0 = 0.84430;w1 = 0.05836;w2 = 1.00000	-6108.49
ExampleDatasetResults/BranchModels/1/H/TrC/ATP8/R	TrC	40	9.86392	9.72599	w0 = 0.84430;w1 = 0.20631;w2 = 1.00000	-1485.57
ExampleDatasetResults/BranchModels/1/H/TrC/COX1/R	TrC	40	7.71686	7.35515	w0 = 0.84430;w1 = 0.01378;w2 = 1.00000	-11646.3
ExampleDatasetResults/BranchModels/1/H/TrC/COX2/R	TrC	40	6.96902	8.16683	w0 = 0.84430;w1 = 0.03794;w2 = 1.00000	-5287.98
ExampleDatasetResults/BranchModels/1/H/TrC/COX3/R	TrC	40	6.56324	5.97352	w0 = 0.84430;w1 = 0.02575;w2 = 1.00000	-6082.99
ExampleDatasetResults/BranchModels/1/H/TrC/CYTB/R	TrC	40	6.76467	5.41772	w0 = 0.84430;w1 = 0.03682;w2 = 1.00000	-9463.9
ExampleDatasetResults/BranchModels/1/H/TrC/ND1/R	TrC	40	8.17619	5.06811	w0 = 0.84430;w1 = 0.04320;w2 = 1.00000	-8585.49
ExampleDatasetResults/BranchModels/1/H/TrC/ND2/R	TrC	40	9.44051	5.53268	w0 = 0.84430;w1 = 0.05641;w2 = 1.00000	-9596.69
ExampleDatasetResults/BranchModels/1/H/TrC/ND3/R	TrC	40	9.17285	5.4316	w0 = 0.84430;w1 = 0.11595;w2 = 1.00000	-3457.53
ExampleDatasetResults/BranchModels/1/H/TrC/ND4/R	TrC	40	8.30186	5.73152	w0 = 0.84430;w1 = 0.04909;w2 = 1.00000	-12297.6
ExampleDatasetResults/BranchModels/1/H/TrC/ND4L/R	TrC	40	9.18869	5.80343	w0 = 0.84430;w1 = 0.05813;w2 = 1.00000	-2636.56
ExampleDatasetResults/BranchModels/1/H/TrC/ND5/R	TrC	40	7.75851	5.45754	w0 = 0.84430;w1 = 0.05743;w2 = 1.00000	-16002.5
ExampleDatasetResults/BranchModels/1/H/TrC/TMConc2/R	TrC	40	7.45838	5.63259	w0 = 0.84430;w1 = 0.04623;w2 = 1.00000	-93755.8
ExampleDatasetResults/BranchModels/1/H/TrU/ATP6/R	TrU	41	10.2825	6.30548	w0 = 0.84430;w1 = 0.07389;w2 = 0.07387	-5603.96
ExampleDatasetResults/BranchModels/1/H/TrU/ATP8/R	TrU	41	11.1856	8.26379	w0 = 0.84430;w1 = 0.24399;w2 = 0.16082	-1424.53
ExampleDatasetResults/BranchModels/1/H/TrU/COX1/R	TrU	41	11.1087	7.91404	w0 = 0.84430;w1 = 0.01669;w2 = 0.01061	-9663.78
ExampleDatasetResults/BranchModels/1/H/TrU/COX2/R	TrU	41	9.15316	7.03137	w0 = 0.84430;w1 = 0.05548;w2 = 0.02614	-4569.21
ExampleDatasetResults/BranchModels/1/H/TrU/COX3/R	TrU	41	9.66159	6.51594	w0 = 0.84430;w1 = 0.03251;w2 = 0.02562	-5232.09
ExampleDatasetResults/BranchModels/1/H/TrU/CYTB/R	TrU	41	10.5321	6.16577	w0 = 0.84430;w1 = 0.04479;w2 = 0.03629	-8391.55
ExampleDatasetResults/BranchModels/1/H/TrU/ND1/R	TrU	41	12.0223	5.81411	w0 = 0.84430;w1 = 0.05527;w2 = 0.04517	-7699.36
ExampleDatasetResults/BranchModels/1/H/TrU/ND2/R	TrU	41	11.9623	5.82056	w0 = 0.84430;w1 = 0.07079;w2 = 0.06744	-8818.03
ExampleDatasetResults/BranchModels/1/H/TrU/ND3/R	TrU	41	11.6249	5.35029	w0 = 0.84430;w1 = 0.14700;w2 = 0.10103	-3229.25
ExampleDatasetResults/BranchModels/1/H/TrU/ND4/R	TrU	41	12.1274	6.37603	w0 = 0.84430;w1 = 0.06257;w2 = 0.04663	-11047.6
ExampleDatasetResults/BranchModels/1/H/TrU/ND4L/R	TrU	41	12.9015	6.23609	w0 = 0.84430;w1 = 0.06119;w2 = 0.06409	-2420.54
ExampleDatasetResults/BranchModels/1/H/TrU/ND5/R	TrU	41	11.8138	5.91578	w0 = 0.84430;w1 = 0.08739;w2 = 0.05139	-14425.4
ExampleDatasetResults/BranchModels/1/H/TrU/TMConc2/R	TrU	41	10.0307	5.73855	w0 = 0.84430;w1 = 0.05780;w2 = 0.05167	-84185.6
ExampleDatasetResults/BranchModels/1/T/M0/ATP6/R	M0	39	10.2826	6.30549	0.07387	-5603.96
ExampleDatasetResults/BranchModels/1/T/M0/ATP8/R	M0	39	11.1424	8.22504	0.17981	-1425.26
ExampleDatasetResults/BranchModels/1/T/M0/COX1/R	M0	39	11.3662	7.92003	0.01245	-9666.59
ExampleDatasetResults/BranchModels/1/T/M0/COX2/R	M0	39	9.4945	7.18295	0.03314	-4575.31
ExampleDatasetResults/BranchModels/1/T/M0/COX3/R	M0	39	9.75202	6.53289	0.02734	-5232.68
ExampleDatasetResults/BranchModels/1/T/M0/CYTB/R	M0	39	10.5248	6.16017	0.03859	-8392.4
ExampleDatasetResults/BranchModels/1/T/M0/ND1/R	M0	39	12.0795	5.80582	0.04777	-7700.12
ExampleDatasetResults/BranchModels/1/T/M0/ND2/R	M0	39	11.987	5.81919	0.06836	-8818.08
ExampleDatasetResults/BranchModels/1/T/M0/ND3/R	M0	39	11.7432	5.37862	0.11107	-3230.55
ExampleDatasetResults/BranchModels/1/T/M0/ND4/R	M0	39	12.2166	6.35746	0.05042	-11049.8
ExampleDatasetResults/BranchModels/1/T/M0/ND4L/R	M0	39	12.8789	6.23749	0.06319	-2420.55
ExampleDatasetResults/BranchModels/1/T/M0/ND5/R	M0	39	11.7469	5.88701	0.05826	-14434
ExampleDatasetResults/BranchModels/1/T/M0/TMConc2/R	M0	39	10.0517	5.73793	0.05329	-84188.3
ExampleDatasetResults/BranchModels/1/T/TrC/ATP6/R	TrC	40	12.0081	7.62672	w0 = 0.84430;w1 = 0.04368;w2 = 1.00000	-5833.96
ExampleDatasetResults/BranchModels/1/T/TrC/ATP8/R	TrC	40	11.5256	9.17493	w0 = 0.84430;w1 = 0.18708;w2 = 1.00000	-1465.74
ExampleDatasetResults/BranchModels/1/T/TrC/COX1/R	TrC	40	14.0921	9.64168	w0 = 0.84430;w1 = 0.00631;w2 = 1.00000	-10602.2
ExampleDatasetResults/BranchModels/1/T/TrC/COX2/R	TrC	40	13.5426	9.67794	w0 = 0.84430;w1 = 0.01382;w2 = 1.00000	-4856.62
ExampleDatasetResults/BranchModels/1/T/TrC/COX3/R	TrC	40	10.7992	7.40928	w0 = 0.84430;w1 = 0.01790;w2 = 1.00000	-5669.45
ExampleDatasetResults/BranchModels/1/T/TrC/CYTB/R	TrC	40	13.4309	7.58002	w0 = 0.84430;w1 = 0.02071;w2 = 1.00000	-8956.45
ExampleDatasetResults/BranchModels/1/T/TrC/ND1/R	TrC	40	12.8658	6.24854	w0 = 0.84430;w1 = 0.03098;w2 = 1.00000	-8151.5
ExampleDatasetResults/BranchModels/1/T/TrC/ND2/R	TrC	40	13.5123	6.34499	w0 = 0.84430;w1 = 0.04882;w2 = 1.00000	-9259.31
ExampleDatasetResults/BranchModels/1/T/TrC/ND3/R	TrC	40	13.0386	6.24534	w0 = 0.84430;w1 = 0.06024;w2 = 1.00000	-3314.43
ExampleDatasetResults/BranchModels/1/T/TrC/ND4/R	TrC	40	13.5376	7.0614	w0 = 0.84430;w1 = 0.03330;w2 = 1.00000	-11766.4
ExampleDatasetResults/BranchModels/1/T/TrC/ND4L/R	TrC	40	12.8327	6.56976	w0 = 0.84430;w1 = 0.05622;w2 = 1.00000	-2565.8
ExampleDatasetResults/BranchModels/1/T/TrC/ND5/R	TrC	40	13.7353	6.83333	w0 = 0.84430;w1 = 0.03586;w2 = 1.00000	-15211.3
ExampleDatasetResults/BranchModels/1/T/TrC/TMConc2/R	TrC	40	11.1138	6.64468	w0 = 0.84430;w1 = 0.03595;w2 = 1.00000	-89234.2
ExampleDatasetResults/BranchModels/1/T/TrU/ATP6/R	TrU	41	11.4574	6.79717	w0 = 0.84430;w1 = 0.04913;w2 = 0.11063	-5590.9
ExampleDatasetResults/BranchModels/1/T/TrU/ATP8/R	TrU	41	10.6574	8.10335	w0 = 0.84430;w1 = 0.21514;w2 = 0.14901	-1424.51
ExampleDatasetResults/BranchModels/1/T/TrU/COX1/R	TrU	41	13.4643	8.58576	w0 = 0.84430;w1 = 0.00706;w2 = 0.02430	-9643.88
ExampleDatasetResults/BranchModels/1/T/TrU/COX2/R	TrU	41	12.3166	8.08238	w0 = 0.84430;w1 = 0.01610;w2 = 0.06255	-4552.62
ExampleDatasetResults/BranchModels/1/T/TrU/COX3/R	TrU	41	10.5306	6.83385	w0 = 0.84430;w1 = 0.02089;w2 = 0.03703	-5228.15
ExampleDatasetResults/BranchModels/1/T/TrU/CYTB/R	TrU	41	12.379	6.74666	w0 = 0.84430;w1 = 0.02466;w2 = 0.05704	-8377
ExampleDatasetResults/BranchModels/1/T/TrU/ND1/R	TrU	41	13.2541	6.08098	w0 = 0.84430;w1 = 0.03420;w2 = 0.06625	-7689.37
ExampleDatasetResults/BranchModels/1/T/TrU/ND2/R	TrU	41	13.154	6.03523	w0 = 0.84430;w1 = 0.05368;w2 = 0.08488	-8811.97
ExampleDatasetResults/BranchModels/1/T/TrU/ND3/R	TrU	41	13.1697	5.78567	w0 = 0.84430;w1 = 0.06547;w2 = 0.17061	-3219.05
ExampleDatasetResults/BranchModels/1/T/TrU/ND4/R	TrU	41	13.2147	6.58137	w0 = 0.84430;w1 = 0.03906;w2 = 0.06320	-11041.7
ExampleDatasetResults/BranchModels/1/T/TrU/ND4L/R	TrU	41	13.0801	6.27311	w0 = 0.84430;w1 = 0.06000;w2 = 0.06715	-2420.45
ExampleDatasetResults/BranchModels/1/T/TrU/ND5/R	TrU	41	13.2184	6.23957	w0 = 0.84430;w1 = 0.04071;w2 = 0.08144	-14410.5
ExampleDatasetResults/BranchModels/1/T/TrU/TMConc2/R	TrU	41	10.8407	6.01091	w0 = 0.84430;w1 = 0.04080;w2 = 0.06992	-84106.7
ExampleDatasetResults/BranchModels/1.5/2WA/M0/ATP6/R	M0	39	10.2826	6.30549	0.07387	-5603.96
ExampleDatasetResults/BranchModels/1.5/2WA/M0/ATP8/R	M0	39	11.1424	8.22504	0.17981	-1425.26
ExampleDatasetResults/BranchModels/1.5/2WA/M0/COX1/R	M0	39	11.3662	7.92003	0.01245	-9666.59
ExampleDatasetResults/BranchModels/1.5/2WA/M0/COX2/R	M0	39	9.4945	7.18295	0.03314	-4575.31
ExampleDatasetResults/BranchModels/1.5/2WA/M0/COX3/R	M0	39	9.75202	6.53289	0.02734	-5232.68
ExampleDatasetResults/BranchModels/1.5/2WA/M0/CYTB/R	M0	39	10.5248	6.16017	0.03859	-8392.4
ExampleDatasetResults/BranchModels/1.5/2WA/M0/ND1/R	M0	39	12.0795	5.80582	0.04777	-7700.12
ExampleDatasetResults/BranchModels/1.5/2WA/M0/ND2/R	M0	39	11.987	5.81919	0.06836	-8818.08
ExampleDatasetResults/BranchModels/1.5/2WA/M0/ND3/R	M0	39	11.7432	5.37862	0.11107	-3230.55
ExampleDatasetResults/BranchModels/1.5/2WA/M0/ND4/R	M0	39	12.2166	6.35746	0.05042	-11049.8
ExampleDatasetResults/BranchModels/1.5/2WA/M0/ND4L/R	M0	39	12.8789	6.23749	0.06319	-2420.55
ExampleDatasetResults/BranchModels/1.5/2WA/M0/ND5/R	M0	39	11.7469	5.887	0.05826	-14434
ExampleDatasetResults/BranchModels/1.5/2WA/M0/TMConc2/R	M0	39	10.0517	5.73793	0.05329	-84188.3
ExampleDatasetResults/BranchModels/1.5/2WA/TrC/ATP6/R	TrC	40	10.7648	6.62693	w0 = 0.12608;w1 = 0.06455;w2 = 1.00000	-5692.73
ExampleDatasetResults/BranchModels/1.5/2WA/TrC/ATP8/R	TrC	40	11.3126	8.47987	w0 = 0.05357;w1 = 0.17376;w2 = 1.00000	-1431.04
ExampleDatasetResults/BranchModels/1.5/2WA/TrC/COX1/R	TrC	40	12.794	8.52619	w0 = 0.00757;w1 = 0.01015;w2 = 1.00000	-9869.15
ExampleDatasetResults/BranchModels/1.5/2WA/TrC/COX2/R	TrC	40	11.3672	8.2719	w0 = 0.11316;w1 = 0.02472;w2 = 1.00000	-4642.02
ExampleDatasetResults/BranchModels/1.5/2WA/TrC/COX3/R	TrC	40	10.9458	7.17885	w0 = 0.01529;w1 = 0.02271;w2 = 1.00000	-5333.29
ExampleDatasetResults/BranchModels/1.5/2WA/TrC/CYTB/R	TrC	40	12.126	6.87817	w0 = 0.04245;w1 = 0.03048;w2 = 1.00000	-8518.55
ExampleDatasetResults/BranchModels/1.5/2WA/TrC/ND1/R	TrC	40	13.4657	6.10179	w0 = 0.03220;w1 = 0.03779;w2 = 1.00000	-7782.61
ExampleDatasetResults/BranchModels/1.5/2WA/TrC/ND2/R	TrC	40	13.2218	6.16102	w0 = 0.07924;w1 = 0.05630;w2 = 1.00000	-8925.89
ExampleDatasetResults/BranchModels/1.5/2WA/TrC/ND3/R	TrC	40	12.7346	5.79	w0 = 0.08429;w1 = 0.08887;w2 = 1.00000	-3264.29
ExampleDatasetResults/BranchModels/1.5/2WA/TrC/ND4/R	TrC	40	13.4786	6.78163	w0 = 0.06578;w1 = 0.04207;w2 = 1.00000	-11229.9
ExampleDatasetResults/BranchModels/1.5/2WA/TrC/ND4L/R	TrC	40	13.8628	6.525	w0 = 0.09822;w1 = 0.05133;w2 = 1.00000	-2447.65
ExampleDatasetResults/BranchModels/1.5/2WA/TrC/ND5/R	TrC	40	12.7081	6.1904	w0 = 0.10148;w1 = 0.04860;w2 = 1.00000	-14651
ExampleDatasetResults/BranchModels/1.5/2WA/TrC/TMConc2/R	TrC	40	11.0519	6.16961	w0 = 0.06042;w1 = 0.04408;w2 = 1.00000	-85415.1
ExampleDatasetResults/BranchModels/1.5/2WA/TrU/ATP6/R	TrU	41	10.3648	6.34529	w0 = 0.15118;w1 = 0.07237;w2 = 0.06920	-5602.37
ExampleDatasetResults/BranchModels/1.5/2WA/TrU/ATP8/R	TrU	41	11.0958	8.21864	w0 = 0.06494;w1 = 0.18189;w2 = 0.19684	-1424.85
ExampleDatasetResults/BranchModels/1.5/2WA/TrU/COX1/R	TrU	41	11.4671	7.95452	w0 = 0.01094;w1 = 0.01206;w2 = 0.01572	-9666.15
ExampleDatasetResults/BranchModels/1.5/2WA/TrU/COX2/R	TrU	41	9.76229	7.30551	w0 = 0.17047;w1 = 0.03076;w2 = 0.03853	-4571.85
ExampleDatasetResults/BranchModels/1.5/2WA/TrU/COX3/R	TrU	41	9.86048	6.58158	w0 = 0.01943;w1 = 0.02654;w2 = 0.03393	-5232.2
ExampleDatasetResults/BranchModels/1.5/2WA/TrU/CYTB/R	TrU	41	10.724	6.24215	w0 = 0.07148;w1 = 0.03673;w2 = 0.04386	-8390.83
ExampleDatasetResults/BranchModels/1.5/2WA/TrU/ND1/R	TrU	41	12.4495	5.88808	w0 = 0.04231;w1 = 0.04343;w2 = 0.07814	-7695.61
ExampleDatasetResults/BranchModels/1.5/2WA/TrU/ND2/R	TrU	41	12.1973	5.85861	w0 = 0.09337;w1 = 0.06514;w2 = 0.08160	-8816.93
ExampleDatasetResults/BranchModels/1.5/2WA/TrU/ND3/R	TrU	41	11.8733	5.42367	w0 = 0.25728;w1 = 0.10598;w2 = 0.12780	-3229.96
ExampleDatasetResults/BranchModels/1.5/2WA/TrU/ND4/R	TrU	41	12.3597	6.39663	w0 = 0.09100;w1 = 0.04904;w2 = 0.05217	-11048.4
ExampleDatasetResults/BranchModels/1.5/2WA/TrU/ND4L/R	TrU	41	13.3835	6.3363	w0 = 0.11355;w1 = 0.05646;w2 = 0.09758	-2418.94
ExampleDatasetResults/BranchModels/1.5/2WA/TrU/ND5/R	TrU	41	11.9535	5.94252	w0 = 0.12712;w1 = 0.05535;w2 = 0.06408	-14429.3
ExampleDatasetResults/BranchModels/1.5/2WA/TrU/TMConc2/R	TrU	41	10.1626	5.77901	w0 = 0.08084;w1 = 0.05139;w2 = 0.06017	-84179.6
ExampleDatasetResults/BranchModels/1.5/AH/M0/ATP6/R	M0	39	10.2826	6.30549	0.07387	-5603.96
ExampleDatasetResults/BranchModels/1.5/AH/M0/ATP8/R	M0	39	11.1424	8.22504	0.17981	-1425.26
ExampleDatasetResults/BranchModels/1.5/AH/M0/COX1/R	M0	39	11.3662	7.92002	0.01245	-9666.59
ExampleDatasetResults/BranchModels/1.5/AH/M0/COX2/R	M0	39	9.4945	7.18295	0.03314	-4575.31
ExampleDatasetResults/BranchModels/1.5/AH/M0/COX3/R	M0	39	9.75202	6.53289	0.02734	-5232.68
ExampleDatasetResults/BranchModels/1.5/AH/M0/CYTB/R	M0	39	10.5248	6.16017	0.03859	-8392.4
ExampleDatasetResults/BranchModels/1.5/AH/M0/ND1/R	M0	39	12.0795	5.80582	0.04777	-7700.12
ExampleDatasetResults/BranchModels/1.5/AH/M0/ND2/R	M0	39	11.987	5.81919	0.06836	-8818.08
ExampleDatasetResults/BranchModels/1.5/AH/M0/ND3/R	M0	39	11.7432	5.37862	0.11107	-3230.55
ExampleDatasetResults/BranchModels/1.5/AH/M0/ND4/R	M0	39	12.2166	6.35746	0.05042	-11049.8
ExampleDatasetResults/BranchModels/1.5/AH/M0/ND4L/R	M0	39	12.8789	6.23749	0.06319	-2420.55
ExampleDatasetResults/BranchModels/1.5/AH/M0/ND5/R	M0	39	11.7469	5.887	0.05826	-14434
ExampleDatasetResults/BranchModels/1.5/AH/M0/TMConc2/R	M0	39	10.0517	5.73793	0.05329	-84188.3
ExampleDatasetResults/BranchModels/1.5/AH/TrC/ATP6/R	TrC	40	8.81581	5.9696	w0 = 0.84430;w1 = 0.07495;w2 = 1.00000	-5893.34
ExampleDatasetResults/BranchModels/1.5/AH/TrC/ATP8/R	TrC	40	9.94824	8.92424	w0 = 0.84430;w1 = 0.16944;w2 = 1.00000	-1453.37
ExampleDatasetResults/BranchModels/1.5/AH/TrC/COX1/R	TrC	40	8.90166	6.94871	w0 = 0.84430;w1 = 0.01512;w2 = 1.00000	-10811
ExampleDatasetResults/BranchModels/1.5/AH/TrC/COX2/R	TrC	40	7.22239	7.22637	w0 = 0.84430;w1 = 0.04484;w2 = 1.00000	-5004.43
ExampleDatasetResults/BranchModels/1.5/AH/TrC/COX3/R	TrC	40	7.50344	5.68059	w0 = 0.84430;w1 = 0.02836;w2 = 1.00000	-5692.71
ExampleDatasetResults/BranchModels/1.5/AH/TrC/CYTB/R	TrC	40	7.79621	5.30927	w0 = 0.84430;w1 = 0.04185;w2 = 1.00000	-8996.1
ExampleDatasetResults/BranchModels/1.5/AH/TrC/ND1/R	TrC	40	9.24442	5.01082	w0 = 0.84430;w1 = 0.05155;w2 = 1.00000	-8198.96
ExampleDatasetResults/BranchModels/1.5/AH/TrC/ND2/R	TrC	40	9.47907	5.3952	w0 = 0.84430;w1 = 0.07048;w2 = 1.00000	-9236.97
ExampleDatasetResults/BranchModels/1.5/AH/TrC/ND3/R	TrC	40	10.0058	5.14624	w0 = 0.84430;w1 = 0.12958;w2 = 1.00000	-3363.55
ExampleDatasetResults/BranchModels/1.5/AH/TrC/ND4/R	TrC	40	9.47235	5.63393	w0 = 0.84430;w1 = 0.05417;w2 = 1.00000	-11688.4
ExampleDatasetResults/BranchModels/1.5/AH/TrC/ND4L/R	TrC	40	9.72921	5.62602	w0 = 0.84430;w1 = 0.06156;w2 = 1.00000	-2532.19
ExampleDatasetResults/BranchModels/1.5/AH/TrC/ND5/R	TrC	40	8.47902	5.25194	w0 = 0.84430;w1 = 0.06684;w2 = 1.00000	-15343.4
ExampleDatasetResults/BranchModels/1.5/AH/TrC/TMConc2/R	TrC	40	8.12553	5.32892	w0 = 0.84430;w1 = 0.05381;w2 = 1.00000	-89491.7
ExampleDatasetResults/BranchModels/1.5/AH/TrU/ATP6/R	TrU	41	10.511	6.4294	w0 = 1.26644;w1 = 0.08632;w2 = 0.05682	-5600.64
ExampleDatasetResults/BranchModels/1.5/AH/TrU/ATP8/R	TrU	41	11.0921	8.21045	w0 = 1.26644;w1 = 0.17627;w2 = 0.18561	-1425.24
ExampleDatasetResults/BranchModels/1.5/AH/TrU/COX1/R	TrU	41	11.7193	8.2252	w0 = 1.26644;w1 = 0.01859;w2 = 0.00573	-9648.66
ExampleDatasetResults/BranchModels/1.5/AH/TrU/COX2/R	TrU	41	10.3476	7.39716	w0 = 1.26644;w1 = 0.05004;w2 = 0.01324	-4556.11
ExampleDatasetResults/BranchModels/1.5/AH/TrU/COX3/R	TrU	41	9.98162	6.65781	w0 = 1.26644;w1 = 0.03298;w2 = 0.02022	-5229.7
ExampleDatasetResults/BranchModels/1.5/AH/TrU/CYTB/R	TrU	41	11.1927	6.36736	w0 = 1.26644;w1 = 0.04712;w2 = 0.02668	-8384.94
ExampleDatasetResults/BranchModels/1.5/AH/TrU/ND1/R	TrU	41	12.4758	5.94618	w0 = 1.26644;w1 = 0.05829;w2 = 0.03406	-7693.57
ExampleDatasetResults/BranchModels/1.5/AH/TrU/ND2/R	TrU	41	12.3986	5.93666	w0 = 1.26644;w1 = 0.07685;w2 = 0.05453	-8814.91
ExampleDatasetResults/BranchModels/1.5/AH/TrU/ND3/R	TrU	41	12.1964	5.53301	w0 = 1.26644;w1 = 0.14478;w2 = 0.06600	-3223.71
ExampleDatasetResults/BranchModels/1.5/AH/TrU/ND4/R	TrU	41	12.5947	6.49893	w0 = 1.26644;w1 = 0.05912;w2 = 0.03730	-11043.1
ExampleDatasetResults/BranchModels/1.5/AH/TrU/ND4L/R	TrU	41	12.8545	6.22899	w0 = 1.26644;w1 = 0.06220;w2 = 0.06477	-2420.54
ExampleDatasetResults/BranchModels/1.5/AH/TrU/ND5/R	TrU	41	12.7097	6.1131	w0 = 1.26644;w1 = 0.07841;w2 = 0.03719	-14407.2
ExampleDatasetResults/BranchModels/1.5/AH/TrU/TMConc2/R	TrU	41	10.308	5.85083	w0 = 1.26644;w1 = 0.06121;w2 = 0.04228	-84151.2
ExampleDatasetResults/BranchModels/1.5/BI/M0/ATP6/R	M0	39	10.2826	6.30549	0.07387	-5603.96
ExampleDatasetResults/BranchModels/1.5/BI/M0/ATP8/R	M0	39	11.1424	8.22504	0.17981	-1425.26
ExampleDatasetResults/BranchModels/1.5/BI/M0/COX1/R	M0	39	11.3662	7.92003	0.01245	-9666.59
ExampleDatasetResults/BranchModels/1.5/BI/M0/COX2/R	M0	39	9.4945	7.18295	0.03314	-4575.31
ExampleDatasetResults/BranchModels/1.5/BI/M0/COX3/R	M0	39	9.75202	6.53289	0.02734	-5232.68
ExampleDatasetResults/BranchModels/1.5/BI/M0/CYTB/R	M0	39	10.5248	6.16017	0.03859	-8392.4
ExampleDatasetResults/BranchModels/1.5/BI/M0/ND1/R	M0	39	12.0795	5.80582	0.04777	-7700.12
ExampleDatasetResults/BranchModels/1.5/BI/M0/ND2/R	M0	39	11.987	5.81919	0.06836	-8818.08
ExampleDatasetResults/BranchModels/1.5/BI/M0/ND3/R	M0	39	11.7432	5.37862	0.11107	-3230.55
ExampleDatasetResults/BranchModels/1.5/BI/M0/ND4/R	M0	39	12.2166	6.35746	0.05042	-11049.8
ExampleDatasetResults/BranchModels/1.5/BI/M0/ND4L/R	M0	39	12.8789	6.23749	0.06319	-2420.55
ExampleDatasetResults/BranchModels/1.5/BI/M0/ND5/R	M0	39	11.7469	5.887	0.05826	-14434
ExampleDatasetResults/BranchModels/1.5/BI/M0/TMConc2/R	M0	39	10.0517	5.73793	0.05329	-84188.3
ExampleDatasetResults/BranchModels/1.5/BI/TrC/ATP6/R	TrC	40	8.60034	5.9713	w0 = 0.10553;w1 = 0.07230;w2 = 1.00000	-5961.87
ExampleDatasetResults/BranchModels/1.5/BI/TrC/ATP8/R	TrC	40	10.1446	9.14346	w0 = 0.22387;w1 = 0.13006;w2 = 1.00000	-1453.25
ExampleDatasetResults/BranchModels/1.5/BI/TrC/COX1/R	TrC	40	8.69719	6.99004	w0 = 0.04286;w1 = 0.01270;w2 = 1.00000	-11143.6
ExampleDatasetResults/BranchModels/1.5/BI/TrC/COX2/R	TrC	40	6.93013	7.4245	w0 = 0.11325;w1 = 0.03977;w2 = 1.00000	-5097.91
ExampleDatasetResults/BranchModels/1.5/BI/TrC/COX3/R	TrC	40	7.0293	5.62656	w0 = 0.05584;w1 = 0.02834;w2 = 1.00000	-5832.72
ExampleDatasetResults/BranchModels/1.5/BI/TrC/CYTB/R	TrC	40	7.45722	5.29148	w0 = 0.08572;w1 = 0.03751;w2 = 1.00000	-9172.4
ExampleDatasetResults/BranchModels/1.5/BI/TrC/ND1/R	TrC	40	9.07931	5.01304	w0 = 0.11953;w1 = 0.04439;w2 = 1.00000	-8314.15
ExampleDatasetResults/BranchModels/1.5/BI/TrC/ND2/R	TrC	40	9.10123	5.38748	w0 = 0.08748;w1 = 0.07305;w2 = 1.00000	-9359.4
ExampleDatasetResults/BranchModels/1.5/BI/TrC/ND3/R	TrC	40	9.64086	5.15532	w0 = 0.23555;w1 = 0.12740;w2 = 1.00000	-3401.67
ExampleDatasetResults/BranchModels/1.5/BI/TrC/ND4/R	TrC	40	9.0867	5.60766	w0 = 0.07740;w1 = 0.05364;w2 = 1.00000	-11860.2
ExampleDatasetResults/BranchModels/1.5/BI/TrC/ND4L/R	TrC	40	9.69159	5.61645	w0 = 0.11560;w1 = 0.05325;w2 = 1.00000	-2560.87
ExampleDatasetResults/BranchModels/1.5/BI/TrC/ND5/R	TrC	40	8.60327	5.39692	w0 = 0.09444;w1 = 0.06063;w2 = 1.00000	-15485.9
ExampleDatasetResults/BranchModels/1.5/BI/TrC/TMConc2/R	TrC	40	7.82536	5.35267	w0 = 0.09084;w1 = 0.05115;w2 = 1.00000	-90954.1
ExampleDatasetResults/BranchModels/1.5/BI/TrU/ATP6/R	TrU	41	10.5863	6.48393	w0 = 0.10493;w1 = 0.08554;w2 = 0.05875	-5600.06
ExampleDatasetResults/BranchModels/1.5/BI/TrU/ATP8/R	TrU	41	10.9937	8.1978	w0 = 0.21522;w1 = 0.13768;w2 = 0.21785	-1424.14
ExampleDatasetResults/BranchModels/1.5/BI/TrU/COX1/R	TrU	41	11.8542	8.29538	w0 = 0.04238;w1 = 0.01615;w2 = 0.00669	-9641.04
ExampleDatasetResults/BranchModels/1.5/BI/TrU/COX2/R	TrU	41	10.317	7.52791	w0 = 0.11205;w1 = 0.04213;w2 = 0.01768	-4554.55
ExampleDatasetResults/BranchModels/1.5/BI/TrU/COX3/R	TrU	41	10.0983	6.72511	w0 = 0.05532;w1 = 0.03139;w2 = 0.02076	-5227.29
ExampleDatasetResults/BranchModels/1.5/BI/TrU/CYTB/R	TrU	41	11.3628	6.47404	w0 = 0.08541;w1 = 0.04171;w2 = 0.02801	-8378.39
ExampleDatasetResults/BranchModels/1.5/BI/TrU/ND1/R	TrU	41	12.7235	6.03446	w0 = 0.11673;w1 = 0.04981;w2 = 0.03584	-7686.58
ExampleDatasetResults/BranchModels/1.5/BI/TrU/ND2/R	TrU	41	12.3429	5.93151	w0 = 0.08695;w1 = 0.07624;w2 = 0.05706	-8814.73
ExampleDatasetResults/BranchModels/1.5/BI/TrU/ND3/R	TrU	41	12.2255	5.58812	w0 = 0.23447;w1 = 0.14243;w2 = 0.06729	-3219.47
ExampleDatasetResults/BranchModels/1.5/BI/TrU/ND4/R	TrU	41	12.6093	6.52619	w0 = 0.07684;w1 = 0.05704;w2 = 0.03995	-11042.7
ExampleDatasetResults/BranchModels/1.5/BI/TrU/ND4L/R	TrU	41	13.1741	6.25873	w0 = 0.11298;w1 = 0.05248;w2 = 0.06465	-2418.98
ExampleDatasetResults/BranchModels/1.5/BI/TrU/ND5/R	TrU	41	12.4154	6.07692	w0 = 0.09297;w1 = 0.06850;w2 = 0.04443	-14420
ExampleDatasetResults/BranchModels/1.5/BI/TrU/TMConc2/R	TrU	41	10.3958	5.89019	w0 = 0.08998;w1 = 0.05814;w2 = 0.04337	-84125.7
ExampleDatasetResults/BranchModels/1.5/CU/M0/ATP6/R	M0	39	10.2826	6.30549	0.07387	-5603.96
ExampleDatasetResults/BranchModels/1.5/CU/M0/ATP8/R	M0	39	11.1424	8.22504	0.17981	-1425.26
ExampleDatasetResults/BranchModels/1.5/CU/M0/COX1/R	M0	39	11.3662	7.92003	0.01245	-9666.59
ExampleDatasetResults/BranchModels/1.5/CU/M0/COX2/R	M0	39	9.4945	7.18295	0.03314	-4575.31
ExampleDatasetResults/BranchModels/1.5/CU/M0/COX3/R	M0	39	9.75202	6.53289	0.02734	-5232.68
ExampleDatasetResults/BranchModels/1.5/CU/M0/CYTB/R	M0	39	10.5248	6.16017	0.03859	-8392.4
ExampleDatasetResults/BranchModels/1.5/CU/M0/ND1/R	M0	39	12.0795	5.80582	0.04777	-7700.12
ExampleDatasetResults/BranchModels/1.5/CU/M0/ND2/R	M0	39	11.987	5.81919	0.06836	-8818.08
ExampleDatasetResults/BranchModels/1.5/CU/M0/ND3/R	M0	39	11.7432	5.37862	0.11107	-3230.55
ExampleDatasetResults/BranchModels/1.5/CU/M0/ND4/R	M0	39	12.2166	6.35746	0.05042	-11049.8
[truncated: 341 more rows]

## Sheet: Table S2 - imap.pl BSM results
File	Model	np	treeLength	kappa	(SC0) fg w	(SC0) bg w	(SC0) p	(SC1) fg w	(SC1) bg w	(SC1) p	(SC2a) fg w	(SC2a) bg w	(SC2a) p	(SC2b) fg w	(SC2b) bg w	(SC2b) p	lnl	BEBsites
ExampleDatasetResults/BranchSiteModels/0.2/TWC/Alt/ATP6/R	Alt	42	10.5765	6.62168	0.0639	0.0639	0.96244	1	1	0.03756	1	0.0639	0	1	1	0	-5562.71	Bayes Empirical Bayes (BEB) analysis (Yang; Wong & Nielsen 2005. Mol. Biol. Evol. 22:1107-1118) Positive sites for foreground lineages Prob(w>1): 183;L;0.648
ExampleDatasetResults/BranchSiteModels/0.2/TWC/Alt/ATP8/R	Alt	42	15.9049	13.4266	0.05806	0.05806	0.6336	1	1	0.3664	1	0.05806	0	1	1	0	-1385.11
ExampleDatasetResults/BranchSiteModels/0.2/TWC/Alt/COX1/R	Alt	42	11.7128	8.10506	0.01009	0.01009	0.98226	1	1	0.0086	1	0.01009	0.00906	1	1	8e-05	-9638.06	Bayes Empirical Bayes (BEB) analysis (Yang; Wong & Nielsen 2005. Mol. Biol. Evol. 22:1107-1118) Positive sites for foreground lineages Prob(w>1): 170;S;0.643 333;A;0.726
ExampleDatasetResults/BranchSiteModels/0.2/TWC/Alt/COX2/R	Alt	42	10.0621	8.02785	0.0262	0.0262	0.95788	1	1	0.02866	1	0.0262	0.01307	1	1	0.00039	-4542.51	Bayes Empirical Bayes (BEB) analysis (Yang; Wong & Nielsen 2005. Mol. Biol. Evol. 22:1107-1118) Positive sites for foreground lineages Prob(w>1): 175;I;0.721
ExampleDatasetResults/BranchSiteModels/0.2/TWC/Alt/COX3/R	Alt	42	10.0791	6.86084	0.01983	0.01983	0.94863	1	1	0.03718	1	0.01983	0.01365	1	1	0.00054	-5192.63	Bayes Empirical Bayes (BEB) analysis (Yang; Wong & Nielsen 2005. Mol. Biol. Evol. 22:1107-1118) Positive sites for foreground lineages Prob(w>1): 37;Y;0.860 191;G;0.857
ExampleDatasetResults/BranchSiteModels/0.2/TWC/Alt/CYTB/R	Alt	42	10.5756	6.4052	0.03088	0.03088	0.94027	1	1	0.04683	1	0.03088	0.01229	1	1	0.00061	-8328.31	Bayes Empirical Bayes (BEB) analysis (Yang; Wong & Nielsen 2005. Mol. Biol. Evol. 22:1107-1118) Positive sites for foreground lineages Prob(w>1): 123;L;0.841 215;N;0.654 341;G;0.641
ExampleDatasetResults/BranchSiteModels/0.2/TWC/Alt/ND1/R	Alt	42	12.5081	6.08399	0.04122	0.04122	0.92872	1	1	0.01948	1	0.04122	0.05074	1	1	0.00106	-7663.95	Bayes Empirical Bayes (BEB) analysis (Yang; Wong & Nielsen 2005. Mol. Biol. Evol. 22:1107-1118) Positive sites for foreground lineages Prob(w>1): 7;M;0.528 14;I;1.000** 52;A;0.769 75;I;0.654 88;I;0.991** 90;L;0.690 305;M;0.988* 309;T;0.545
ExampleDatasetResults/BranchSiteModels/0.2/TWC/Alt/ND2/R	Alt	42	12.9878	6.2536	0.05694	0.05694	0.90098	1	1	0.05799	1	0.05694	0.03854	1	1	0.00248	-8753.58	Bayes Empirical Bayes (BEB) analysis (Yang; Wong & Nielsen 2005. Mol. Biol. Evol. 22:1107-1118) Positive sites for foreground lineages Prob(w>1): 10;I;0.695 27;I;0.850 35;I;0.774 77;A;0.749 142;V;0.584 154;L;0.773 228;M;0.624 296;T;0.963* 316;N;0.869 342;I;0.740
ExampleDatasetResults/BranchSiteModels/0.2/TWC/Alt/ND3/R	Alt	42	12.3144	6.02824	0.07985	0.07985	0.8347	1	1	0.11174	1	0.07985	0.04724	1	1	0.00632	-3185.26	Bayes Empirical Bayes (BEB) analysis (Yang; Wong & Nielsen 2005. Mol. Biol. Evol. 22:1107-1118) Positive sites for foreground lineages Prob(w>1): 28;M;0.682 99;L;0.611 105;Q;0.756
ExampleDatasetResults/BranchSiteModels/0.2/TWC/Alt/ND4/R	Alt	42	12.585	6.73819	0.04544	0.04544	0.95716	1	1	0.04284	3.56042	0.04544	0	3.56042	1	0	-11009.6	Bayes Empirical Bayes (BEB) analysis (Yang; Wong & Nielsen 2005. Mol. Biol. Evol. 22:1107-1118) Positive sites for foreground lineages Prob(w>1): 86;A;0.653 187;M;0.905
ExampleDatasetResults/BranchSiteModels/0.2/TWC/Alt/ND4L/R	Alt	42	13.2536	7.40619	0.04919	0.04919	0.85705	1	1	0.10786	1	0.04919	0.03117	1	1	0.00392	-2410.71	Bayes Empirical Bayes (BEB) analysis (Yang; Wong & Nielsen 2005. Mol. Biol. Evol. 22:1107-1118) Positive sites for foreground lineages Prob(w>1): 43;L;0.501
ExampleDatasetResults/BranchSiteModels/0.2/TWC/Alt/ND5/R	Alt	42	13.4671	7.12976	0.04014	0.04014	0.89283	1	1	0.10122	1	0.04014	0.00534	1	1	0.00061	-14215.4	Bayes Empirical Bayes (BEB) analysis (Yang; Wong & Nielsen 2005. Mol. Biol. Evol. 22:1107-1118) Positive sites for foreground lineages Prob(w>1): 38;I;0.591 191;F;0.945 435;P;0.514 498;T;0.703
ExampleDatasetResults/BranchSiteModels/0.2/TWC/Alt/TMConc2/R	Alt	42	10.3318	6.17787	0.04297	0.04297	0.93357	1	1	0.05115	1	0.04297	0.01449	1	1	0.00079	-83538.8	Bayes Empirical Bayes (BEB) analysis (Yang; Wong & Nielsen 2005. Mol. Biol. Evol. 22:1107-1118) Positive sites for foreground lineages Prob(w>1): 183;L;0.688 448;S;0.673 611;A;0.844 739;I;0.518 908;T;0.578 1047;Y;0.887 1201;G;0.883 1393;L;0.711 1485;N;0.657 1611;G;0.563 1655;M;0.524 1662;I;0.998** 1700;A;0.764 1723;I;0.640 1736;I;0.989* 1738;L;0.728 1757;I;0.528 1953;M;0.987* 1991;I;0.708 1999;I;…
ExampleDatasetResults/BranchSiteModels/0.2/TWC/Null/ATP6/R	Null	41	10.5765	6.62168	0.0639	0.0639	0.96244	1	1	0.03756	1	0.0639	0	1	1	0	-5562.71
ExampleDatasetResults/BranchSiteModels/0.2/TWC/Null/ATP8/R	Null	41	15.9049	13.4266	0.05806	0.05806	0.6336	1	1	0.3664	1	0.05806	0	1	1	0	-1385.11
ExampleDatasetResults/BranchSiteModels/0.2/TWC/Null/COX1/R	Null	41	11.7128	8.10507	0.01009	0.01009	0.98226	1	1	0.0086	1	0.01009	0.00906	1	1	8e-05	-9638.06
ExampleDatasetResults/BranchSiteModels/0.2/TWC/Null/COX2/R	Null	41	10.0621	8.02785	0.0262	0.0262	0.95788	1	1	0.02866	1	0.0262	0.01307	1	1	0.00039	-4542.51
ExampleDatasetResults/BranchSiteModels/0.2/TWC/Null/COX3/R	Null	41	10.0791	6.86083	0.01983	0.01983	0.94863	1	1	0.03718	1	0.01983	0.01365	1	1	0.00054	-5192.63
ExampleDatasetResults/BranchSiteModels/0.2/TWC/Null/CYTB/R	Null	41	10.5756	6.40521	0.03088	0.03088	0.94027	1	1	0.04683	1	0.03088	0.01229	1	1	0.00061	-8328.31
ExampleDatasetResults/BranchSiteModels/0.2/TWC/Null/ND1/R	Null	41	12.5082	6.084	0.04122	0.04122	0.92872	1	1	0.01948	1	0.04122	0.05074	1	1	0.00106	-7663.95
ExampleDatasetResults/BranchSiteModels/0.2/TWC/Null/ND2/R	Null	41	12.714	6.17853	0.06016	0.06016	0.9418	1	1	0.0582	1	0.06016	0	1	1	0	-8757.09
ExampleDatasetResults/BranchSiteModels/0.2/TWC/Null/ND3/R	Null	41	12.3144	6.02824	0.07985	0.07985	0.8347	1	1	0.11174	1	0.07985	0.04724	1	1	0.00632	-3185.26
ExampleDatasetResults/BranchSiteModels/0.2/TWC/Null/ND4/R	Null	41	12.6118	6.7395	0.04519	0.04519	0.95369	1	1	0.04145	1	0.04519	0.00466	1	1	0.0002	-11009.3
ExampleDatasetResults/BranchSiteModels/0.2/TWC/Null/ND4L/R	Null	41	13.2536	7.40619	0.04919	0.04919	0.85705	1	1	0.10786	1	0.04919	0.03117	1	1	0.00392	-2410.71
ExampleDatasetResults/BranchSiteModels/0.2/TWC/Null/ND5/R	Null	41	13.4662	7.12869	0.04015	0.04015	0.89284	1	1	0.10122	1	0.04015	0.00533	1	1	0.0006	-14215.4
ExampleDatasetResults/BranchSiteModels/0.2/TWC/Null/TMConc2/R	Null	41	10.3318	6.17788	0.04297	0.04297	0.93357	1	1	0.05115	1	0.04297	0.01449	1	1	0.00079	-83538.8
ExampleDatasetResults/BranchSiteModels/2/TWC/Alt/ATP6/R	Alt	42	10.5765	6.62167	0.0639	0.0639	0.96244	1	1	0.03756	2.87391	0.0639	0	2.87391	1	0	-5562.71	Bayes Empirical Bayes (BEB) analysis (Yang; Wong & Nielsen 2005. Mol. Biol. Evol. 22:1107-1118) Positive sites for foreground lineages Prob(w>1): 183;L;0.648
ExampleDatasetResults/BranchSiteModels/2/TWC/Alt/ATP8/R	Alt	42	15.9049	13.4266	0.05806	0.05806	0.6336	1	1	0.3664	1	0.05806	0	1	1	0	-1385.11
ExampleDatasetResults/BranchSiteModels/2/TWC/Alt/COX1/R	Alt	42	11.7128	8.10506	0.01009	0.01009	0.98226	1	1	0.0086	1	0.01009	0.00906	1	1	8e-05	-9638.06	Bayes Empirical Bayes (BEB) analysis (Yang; Wong & Nielsen 2005. Mol. Biol. Evol. 22:1107-1118) Positive sites for foreground lineages Prob(w>1): 170;S;0.643 333;A;0.726
ExampleDatasetResults/BranchSiteModels/2/TWC/Alt/COX2/R	Alt	42	10.0621	8.02785	0.0262	0.0262	0.95788	1	1	0.02866	1	0.0262	0.01307	1	1	0.00039	-4542.51	Bayes Empirical Bayes (BEB) analysis (Yang; Wong & Nielsen 2005. Mol. Biol. Evol. 22:1107-1118) Positive sites for foreground lineages Prob(w>1): 175;I;0.721
ExampleDatasetResults/BranchSiteModels/2/TWC/Alt/COX3/R	Alt	42	10.0791	6.86083	0.01983	0.01983	0.94863	1	1	0.03718	1	0.01983	0.01365	1	1	0.00054	-5192.63	Bayes Empirical Bayes (BEB) analysis (Yang; Wong & Nielsen 2005. Mol. Biol. Evol. 22:1107-1118) Positive sites for foreground lineages Prob(w>1): 37;Y;0.860 191;G;0.857
ExampleDatasetResults/BranchSiteModels/2/TWC/Alt/CYTB/R	Alt	42	10.5756	6.40521	0.03088	0.03088	0.94027	1	1	0.04683	1	0.03088	0.01229	1	1	0.00061	-8328.31	Bayes Empirical Bayes (BEB) analysis (Yang; Wong & Nielsen 2005. Mol. Biol. Evol. 22:1107-1118) Positive sites for foreground lineages Prob(w>1): 123;L;0.841 215;N;0.654 341;G;0.641
ExampleDatasetResults/BranchSiteModels/2/TWC/Alt/ND1/R	Alt	42	12.5081	6.08399	0.04122	0.04122	0.92872	1	1	0.01948	1	0.04122	0.05074	1	1	0.00106	-7663.95	Bayes Empirical Bayes (BEB) analysis (Yang; Wong & Nielsen 2005. Mol. Biol. Evol. 22:1107-1118) Positive sites for foreground lineages Prob(w>1): 7;M;0.528 14;I;1.000** 52;A;0.769 75;I;0.654 88;I;0.991** 90;L;0.690 305;M;0.988* 309;T;0.545
ExampleDatasetResults/BranchSiteModels/2/TWC/Alt/ND2/R	Alt	42	12.9878	6.2536	0.05694	0.05694	0.90098	1	1	0.05799	1	0.05694	0.03854	1	1	0.00248	-8753.58	Bayes Empirical Bayes (BEB) analysis (Yang; Wong & Nielsen 2005. Mol. Biol. Evol. 22:1107-1118) Positive sites for foreground lineages Prob(w>1): 10;I;0.695 27;I;0.850 35;I;0.774 77;A;0.749 142;V;0.584 154;L;0.773 228;M;0.624 296;T;0.963* 316;N;0.869 342;I;0.740
ExampleDatasetResults/BranchSiteModels/2/TWC/Alt/ND3/R	Alt	42	12.3144	6.02824	0.07985	0.07985	0.8347	1	1	0.11174	1	0.07985	0.04724	1	1	0.00632	-3185.26	Bayes Empirical Bayes (BEB) analysis (Yang; Wong & Nielsen 2005. Mol. Biol. Evol. 22:1107-1118) Positive sites for foreground lineages Prob(w>1): 28;M;0.682 99;L;0.611 105;Q;0.756
ExampleDatasetResults/BranchSiteModels/2/TWC/Alt/ND4/R	Alt	42	12.585	6.73819	0.04544	0.04544	0.95716	1	1	0.04284	4.29728	0.04544	0	4.29728	1	0	-11009.6	Bayes Empirical Bayes (BEB) analysis (Yang; Wong & Nielsen 2005. Mol. Biol. Evol. 22:1107-1118) Positive sites for foreground lineages Prob(w>1): 86;A;0.653 187;M;0.905
ExampleDatasetResults/BranchSiteModels/2/TWC/Alt/ND4L/R	Alt	42	13.2536	7.40619	0.04919	0.04919	0.85705	1	1	0.10786	1	0.04919	0.03117	1	1	0.00392	-2410.71	Bayes Empirical Bayes (BEB) analysis (Yang; Wong & Nielsen 2005. Mol. Biol. Evol. 22:1107-1118) Positive sites for foreground lineages Prob(w>1): 43;L;0.501
ExampleDatasetResults/BranchSiteModels/2/TWC/Alt/ND5/R	Alt	42	13.4214	7.12184	0.04047	0.04047	0.89723	1	1	0.10277	25.1893	0.04047	0	25.1893	1	0	-14216.1	Bayes Empirical Bayes (BEB) analysis (Yang; Wong & Nielsen 2005. Mol. Biol. Evol. 22:1107-1118) Positive sites for foreground lineages Prob(w>1): 38;I;0.582 191;F;0.942 435;P;0.505 498;T;0.693
ExampleDatasetResults/BranchSiteModels/2/TWC/Alt/TMConc2/R	Alt	42	10.3318	6.17787	0.04297	0.04297	0.93357	1	1	0.05115	1	0.04297	0.01449	1	1	0.00079	-83538.8	Bayes Empirical Bayes (BEB) analysis (Yang; Wong & Nielsen 2005. Mol. Biol. Evol. 22:1107-1118) Positive sites for foreground lineages Prob(w>1): 183;L;0.688 448;S;0.673 611;A;0.844 739;I;0.518 908;T;0.578 1047;Y;0.887 1201;G;0.883 1393;L;0.711 1485;N;0.657 1611;G;0.563 1655;M;0.524 1662;I;0.998** 1700;A;0.764 1723;I;0.640 1736;I;0.989* 1738;L;0.728 1757;I;0.528 1953;M;0.987* 1991;I;0.708 1999;I;…
ExampleDatasetResults/BranchSiteModels/2/TWC/Null/ATP6/R	Null	41	10.5765	6.62167	0.0639	0.0639	0.96244	1	1	0.03756	1	0.0639	0	1	1	0	-5562.71
ExampleDatasetResults/BranchSiteModels/2/TWC/Null/ATP8/R	Null	41	15.9049	13.4266	0.05806	0.05806	0.6336	1	1	0.3664	1	0.05806	0	1	1	0	-1385.11
ExampleDatasetResults/BranchSiteModels/2/TWC/Null/COX1/R	Null	41	11.7128	8.10506	0.01009	0.01009	0.98226	1	1	0.0086	1	0.01009	0.00906	1	1	8e-05	-9638.06
ExampleDatasetResults/BranchSiteModels/2/TWC/Null/COX2/R	Null	41	10.0621	8.02785	0.0262	0.0262	0.95788	1	1	0.02866	1	0.0262	0.01307	1	1	0.00039	-4542.51
ExampleDatasetResults/BranchSiteModels/2/TWC/Null/COX3/R	Null	41	10.0791	6.86083	0.01983	0.01983	0.94863	1	1	0.03718	1	0.01983	0.01365	1	1	0.00054	-5192.63
ExampleDatasetResults/BranchSiteModels/2/TWC/Null/CYTB/R	Null	41	10.5756	6.4052	0.03088	0.03088	0.94027	1	1	0.04683	1	0.03088	0.01229	1	1	0.00061	-8328.31
ExampleDatasetResults/BranchSiteModels/2/TWC/Null/ND1/R	Null	41	12.5082	6.084	0.04122	0.04122	0.92872	1	1	0.01948	1	0.04122	0.05074	1	1	0.00106	-7663.95
ExampleDatasetResults/BranchSiteModels/2/TWC/Null/ND2/R	Null	41	12.9878	6.2536	0.05694	0.05694	0.90098	1	1	0.05799	1	0.05694	0.03854	1	1	0.00248	-8753.58
ExampleDatasetResults/BranchSiteModels/2/TWC/Null/ND3/R	Null	41	12.3144	6.02824	0.07985	0.07985	0.8347	1	1	0.11174	1	0.07985	0.04724	1	1	0.00632	-3185.26
ExampleDatasetResults/BranchSiteModels/2/TWC/Null/ND4/R	Null	41	12.6118	6.7395	0.04519	0.04519	0.95369	1	1	0.04145	1	0.04519	0.00466	1	1	0.0002	-11009.3
ExampleDatasetResults/BranchSiteModels/2/TWC/Null/ND4L/R	Null	41	13.2536	7.40619	0.04919	0.04919	0.85705	1	1	0.10786	1	0.04919	0.03117	1	1	0.00392	-2410.71
ExampleDatasetResults/BranchSiteModels/2/TWC/Null/ND5/R	Null	41	13.4226	7.12204	0.04046	0.04046	0.89722	1	1	0.10278	1	0.04046	0	1	1	0	-14216.1
ExampleDatasetResults/BranchSiteModels/2/TWC/Null/TMConc2/R	Null	41	10.3318	6.17788	0.04297	0.04297	0.93357	1	1	0.05115	1	0.04297	0.01449	1	1	0.00079	-83538.8
ExampleDatasetResults/BranchSiteModels/5/TWC/Alt/ATP6/R	Alt	42	10.5765	6.62168	0.0639	0.0639	0.96244	1	1	0.03756	1	0.0639	0	1	1	0	-5562.71	Bayes Empirical Bayes (BEB) analysis (Yang; Wong & Nielsen 2005. Mol. Biol. Evol. 22:1107-1118) Positive sites for foreground lineages Prob(w>1): 183;L;0.648
ExampleDatasetResults/BranchSiteModels/5/TWC/Alt/ATP8/R	Alt	42	15.9049	13.4266	0.05806	0.05806	0.6336	1	1	0.3664	1	0.05806	0	1	1	0	-1385.11
ExampleDatasetResults/BranchSiteModels/5/TWC/Alt/COX1/R	Alt	42	11.7128	8.10506	0.01009	0.01009	0.98226	1	1	0.0086	1	0.01009	0.00906	1	1	8e-05	-9638.06	Bayes Empirical Bayes (BEB) analysis (Yang; Wong & Nielsen 2005. Mol. Biol. Evol. 22:1107-1118) Positive sites for foreground lineages Prob(w>1): 170;S;0.643 333;A;0.726
ExampleDatasetResults/BranchSiteModels/5/TWC/Alt/COX2/R	Alt	42	9.91437	7.94708	0.02722	0.02722	0.97098	1	1	0.02902	18.5125	0.02722	0	18.5125	1	0	-4543.46	Bayes Empirical Bayes (BEB) analysis (Yang; Wong & Nielsen 2005. Mol. Biol. Evol. 22:1107-1118) Positive sites for foreground lineages Prob(w>1): 175;I;0.688
ExampleDatasetResults/BranchSiteModels/5/TWC/Alt/COX3/R	Alt	42	10.0791	6.86082	0.01983	0.01983	0.94863	1	1	0.03718	1	0.01983	0.01365	1	1	0.00054	-5192.63	Bayes Empirical Bayes (BEB) analysis (Yang; Wong & Nielsen 2005. Mol. Biol. Evol. 22:1107-1118) Positive sites for foreground lineages Prob(w>1): 37;Y;0.860 191;G;0.857
ExampleDatasetResults/BranchSiteModels/5/TWC/Alt/CYTB/R	Alt	42	10.4471	6.34295	0.03171	0.03171	0.9516	1	1	0.0484	12.381	0.03171	0	12.381	1	0	-8329.44	Bayes Empirical Bayes (BEB) analysis (Yang; Wong & Nielsen 2005. Mol. Biol. Evol. 22:1107-1118) Positive sites for foreground lineages Prob(w>1): 123;L;0.829 215;N;0.636 341;G;0.607
ExampleDatasetResults/BranchSiteModels/5/TWC/Alt/ND1/R	Alt	42	12.5081	6.08399	0.04122	0.04122	0.92872	1	1	0.01948	1	0.04122	0.05074	1	1	0.00106	-7663.95	Bayes Empirical Bayes (BEB) analysis (Yang; Wong & Nielsen 2005. Mol. Biol. Evol. 22:1107-1118) Positive sites for foreground lineages Prob(w>1): 7;M;0.528 14;I;1.000** 52;A;0.769 75;I;0.654 88;I;0.991** 90;L;0.690 305;M;0.988* 309;T;0.545
ExampleDatasetResults/BranchSiteModels/5/TWC/Alt/ND2/R	Alt	42	12.9878	6.2536	0.05694	0.05694	0.90098	1	1	0.05799	1	0.05694	0.03854	1	1	0.00248	-8753.58	Bayes Empirical Bayes (BEB) analysis (Yang; Wong & Nielsen 2005. Mol. Biol. Evol. 22:1107-1118) Positive sites for foreground lineages Prob(w>1): 10;I;0.695 27;I;0.850 35;I;0.774 77;A;0.749 142;V;0.584 154;L;0.773 228;M;0.624 296;T;0.963* 316;N;0.869 342;I;0.740
ExampleDatasetResults/BranchSiteModels/5/TWC/Alt/ND3/R	Alt	42	12.3144	6.02824	0.07985	0.07985	0.8347	1	1	0.11174	1	0.07985	0.04724	1	1	0.00632	-3185.26	Bayes Empirical Bayes (BEB) analysis (Yang; Wong & Nielsen 2005. Mol. Biol. Evol. 22:1107-1118) Positive sites for foreground lineages Prob(w>1): 28;M;0.682 99;L;0.611 105;Q;0.756
ExampleDatasetResults/BranchSiteModels/5/TWC/Alt/ND4/R	Alt	42	12.6118	6.7395	0.04519	0.04519	0.95369	1	1	0.04145	1	0.04519	0.00466	1	1	0.0002	-11009.3	Bayes Empirical Bayes (BEB) analysis (Yang; Wong & Nielsen 2005. Mol. Biol. Evol. 22:1107-1118) Positive sites for foreground lineages Prob(w>1): 86;A;0.669 187;M;0.909
ExampleDatasetResults/BranchSiteModels/5/TWC/Alt/ND4L/R	Alt	42	13.2536	7.40619	0.04919	0.04919	0.85705	1	1	0.10786	1	0.04919	0.03117	1	1	0.00392	-2410.71	Bayes Empirical Bayes (BEB) analysis (Yang; Wong & Nielsen 2005. Mol. Biol. Evol. 22:1107-1118) Positive sites for foreground lineages Prob(w>1): 43;L;0.501
ExampleDatasetResults/BranchSiteModels/5/TWC/Alt/ND5/R	Alt	42	13.468	7.13021	0.04014	0.04014	0.89284	1	1	0.10123	1	0.04014	0.00533	1	1	0.0006	-14215.4	Bayes Empirical Bayes (BEB) analysis (Yang; Wong & Nielsen 2005. Mol. Biol. Evol. 22:1107-1118) Positive sites for foreground lineages Prob(w>1): 38;I;0.591 191;F;0.945 435;P;0.514 498;T;0.703
ExampleDatasetResults/BranchSiteModels/5/TWC/Alt/TMConc2/R	Alt	42	10.3318	6.17788	0.04297	0.04297	0.93357	1	1	0.05115	1	0.04297	0.01449	1	1	0.00079	-83538.8	Bayes Empirical Bayes (BEB) analysis (Yang; Wong & Nielsen 2005. Mol. Biol. Evol. 22:1107-1118) Positive sites for foreground lineages Prob(w>1): 183;L;0.688 448;S;0.673 611;A;0.844 739;I;0.518 908;T;0.578 1047;Y;0.887 1201;G;0.883 1393;L;0.711 1485;N;0.657 1611;G;0.563 1655;M;0.524 1662;I;0.998** 1700;A;0.764 1723;I;0.640 1736;I;0.989* 1738;L;0.728 1757;I;0.528 1953;M;0.987* 1991;I;0.708 1999;I;…
ExampleDatasetResults/BranchSiteModels/5/TWC/Null/ATP6/R	Null	41	10.5765	6.62167	0.0639	0.0639	0.96244	1	1	0.03756	1	0.0639	0	1	1	0	-5562.71
ExampleDatasetResults/BranchSiteModels/5/TWC/Null/ATP8/R	Null	41	15.9049	13.4266	0.05806	0.05806	0.6336	1	1	0.3664	1	0.05806	0	1	1	0	-1385.11
ExampleDatasetResults/BranchSiteModels/5/TWC/Null/COX1/R	Null	41	11.7128	8.10506	0.01009	0.01009	0.98226	1	1	0.0086	1	0.01009	0.00906	1	1	8e-05	-9638.06
ExampleDatasetResults/BranchSiteModels/5/TWC/Null/COX2/R	Null	41	10.0621	8.02785	0.0262	0.0262	0.95788	1	1	0.02866	1	0.0262	0.01307	1	1	0.00039	-4542.51
ExampleDatasetResults/BranchSiteModels/5/TWC/Null/COX3/R	Null	41	10.0791	6.86082	0.01983	0.01983	0.94863	1	1	0.03718	1	0.01983	0.01365	1	1	0.00054	-5192.63
ExampleDatasetResults/BranchSiteModels/5/TWC/Null/CYTB/R	Null	41	10.5756	6.40521	0.03088	0.03088	0.94027	1	1	0.04683	1	0.03088	0.01229	1	1	0.00061	-8328.31
ExampleDatasetResults/BranchSiteModels/5/TWC/Null/ND1/R	Null	41	12.5081	6.08399	0.04122	0.04122	0.92872	1	1	0.01948	1	0.04122	0.05074	1	1	0.00106	-7663.95
ExampleDatasetResults/BranchSiteModels/5/TWC/Null/ND2/R	Null	41	12.9878	6.2536	0.05694	0.05694	0.90098	1	1	0.05799	1	0.05694	0.03854	1	1	0.00248	-8753.58
ExampleDatasetResults/BranchSiteModels/5/TWC/Null/ND3/R	Null	41	12.3144	6.02824	0.07985	0.07985	0.8347	1	1	0.11174	1	0.07985	0.04724	1	1	0.00632	-3185.26
ExampleDatasetResults/BranchSiteModels/5/TWC/Null/ND4/R	Null	41	12.6118	6.7395	0.04519	0.04519	0.95369	1	1	0.04145	1	0.04519	0.00466	1	1	0.0002	-11009.3
ExampleDatasetResults/BranchSiteModels/5/TWC/Null/ND4L/R	Null	41	13.2536	7.40619	0.04919	0.04919	0.85705	1	1	0.10786	1	0.04919	0.03117	1	1	0.00392	-2410.71
ExampleDatasetResults/BranchSiteModels/5/TWC/Null/ND5/R	Null	41	13.4676	7.13048	0.04014	0.04014	0.89284	1	1	0.10123	1	0.04014	0.00533	1	1	0.0006	-14215.4
ExampleDatasetResults/BranchSiteModels/5/TWC/Null/TMConc2/R	Null	41	10.3318	6.17787	0.04297	0.04297	0.93357	1	1	0.05115	1	0.04297	0.01449	1	1	0.00079	-83538.8

## Sheet: Table S3 - imap.pl CM results
File	Model	np	treeLength	kappa	(SC0) w0	(SC0) p0	(SC1) w1	(SC1) p1	(SC2) wX	(SC2) pX	lnl	BEBsites
ExampleDatasetResults/CladeModels/0.0/AH/CmC/ATP6/R	CmC	44	11.3358	6.89122	0.18306/0.18306/0.18306	0.36141	1.00000/1.00000/1.00000	0.01454	0.00000/0.00947/0.00915	0.62406	-5453.17	Bayes Empirical Bayes (BEB) probabilities for 3 classes (class) (amino acids refer to 1st sequence: T7MT_MnEm) 5;F;0.46329;0.00072;0.53599;(;3) 7;D;0.16885;0.02548;0.80566;(;3) 11 S 0.48419 0.00055 0.51525 ( 3) 14 M 0.40033 0.00009 0.59958 ( 3) 17 I 0.19674 0.00688 0.79638 ( 3) 21 I 0.10744 0.00192 0.89063 ( 3) 24 L 0.11731 0.00409 0.87860 ( 3) 25 L 0.18274 0.00654 0.81072 ( 3) 26 V 0.04220 0.004…
ExampleDatasetResults/CladeModels/0.0/AH/CmC/ATP8/R	CmC	44	17.8011	11.7253	0.24353/0.24353/0.24353	0.48753	1.00000/1.00000/1.00000	0.10506	0.00000/0.00000/0.00678	0.4074	-1361	Bayes Empirical Bayes (BEB) probabilities for 3 classes (class) (amino acids refer to 1st sequence: T7MT_MnEm) 7;D;0.00692;0.03289;0.96019;(;3) 11 L 0.34860 0.00266 0.64874 ( 3) 12 I 0.04690 0.01654 0.93656 ( 3) 14 S 0.04935 0.01114 0.93951 ( 3) 15 S 0.00951 0.06072 0.92977 ( 3) 19 M 0.24396 0.03840 0.71764 ( 3) 21 I 0.00690 0.18168 0.81141 ( 3) 22 V 0.23695 0.00332 0.75972 ( 3) 23 L 0.00127 0.15…
ExampleDatasetResults/CladeModels/0.0/AH/CmC/COX1/R	CmC	44	11.8608	8.11535	0.09785/0.09785/0.09785	0.10487	1.00000/1.00000/1.00000	0	0.00000/0.00467/0.00128	0.89513	-9546.46	Bayes Empirical Bayes (BEB) probabilities for 3 classes (class) (amino acids refer to 1st sequence: T7MT_MnEm) 170 S 0.03622 0.00068 0.96310 ( 3) 259 G 0.27435 0.00344 0.72221 ( 3) 333 A 0.17358 0.00051 0.82592 ( 3) 407 T 0.06747 0.00333 0.92920 ( 3) 479 V 0.14583 0.08100 0.77317 ( 3) 483 T 0.00071 0.07552 0.92377 ( 3)
ExampleDatasetResults/CladeModels/0.0/AH/CmC/COX2/R	CmC	44	10.4469	7.92805	0.15475/0.15475/0.15475	0.14459	1.00000/1.00000/1.00000	0.00488	0.00000/0.01893/0.00547	0.85053	-4491.74	Bayes Empirical Bayes (BEB) probabilities for 3 classes (class) (amino acids refer to 1st sequence: T7MT_MnEm) 44 L 0.36787 0.08356 0.54857 ( 3) 127 D 0.00408 0.01996 0.97595 ( 3) 132 H 0.37935 0.01654 0.60411 ( 3) 133 F 0.16169 0.00074 0.83756 ( 3) 165 I 0.11818 0.00343 0.87839 ( 3) 175 I 0.21191 0.00075 0.78735 ( 3) 186 I 0.00842 0.04889 0.94270 ( 3) 188 R 0.16525 0.00973 0.82502 ( 3)
ExampleDatasetResults/CladeModels/0.0/AH/CmC/COX3/R	CmC	44	10.5047	6.92316	0.13397/0.13397/0.13397	0.19539	1.00000/1.00000/1.00000	0.00339	0.00000/0.00663/0.00087	0.80121	-5093.64	Bayes Empirical Bayes (BEB) probabilities for 3 classes (class) (amino acids refer to 1st sequence: T7MT_MnEm) 44 T 0.38262 0.00652 0.61086 ( 3) 122 T 0.01194 0.31119 0.67688 ( 3) 164 S 0.34500 0.03643 0.61857 ( 3) 167 V 0.23054 0.02879 0.74067 ( 3) 175 M 0.09264 0.02003 0.88733 ( 3)
ExampleDatasetResults/CladeModels/0.0/AH/CmC/CYTB/R	CmC	44	11.8028	6.78064	0.13758/0.13758/0.13758	0.22849	1.00000/1.00000/1.00000	0.00761	0.00000/0.00810/0.00428	0.7639	-8145.59	Bayes Empirical Bayes (BEB) probabilities for 3 classes (class) (amino acids refer to 1st sequence: T7MT_MnEm) 3;T;0.05790;0.00926;0.93285;(;3) 30 A 0.03007 0.06302 0.90691 ( 3) 68 A 0.05053 0.00127 0.94820 ( 3) 124 V 0.18783 0.00052 0.81165 ( 3) 189 T 0.13803 0.00732 0.85466 ( 3) 247 S 0.49818 0.00087 0.50095 ( 3) 307 L 0.04213 0.12924 0.82863 ( 3) 316 I 0.26678 0.04375 0.68947 ( 3) 322 T 0.4561…
ExampleDatasetResults/CladeModels/0.0/AH/CmC/ND1/R	CmC	44	12.826	6.17892	0.12553/0.12553/0.12553	0.36202	1.00000/1.00000/1.00000	0.00212	0.00000/0.00904/0.00621	0.63586	-7537.12	Bayes Empirical Bayes (BEB) probabilities for 3 classes (class) (amino acids refer to 1st sequence: T7MT_MnEm) 2;K;0.05911;0.09420;0.84669;(;3) 3;T;0.00575;0.03098;0.96328;(;3) 7;M;0.10700;0.00127;0.89173;(;3) 8;S;0.15390;0.00042;0.84568;(;3) 14 I 0.04501 0.02625 0.92874 ( 3) 52 A 0.06804 0.00126 0.93070 ( 3) 56 V 0.10076 0.00015 0.89909 ( 3) 67 L 0.43482 0.00005 0.56513 ( 3) 72 T 0.08399 0.00004…
ExampleDatasetResults/CladeModels/0.0/AH/CmC/ND2/R	CmC	44	14.3526	6.59717	0.17139/0.17139/0.17139	0.34814	1.00000/1.00000/1.00000	0.01138	0.00000/0.01864/0.01539	0.64048	-8625.25	Bayes Empirical Bayes (BEB) probabilities for 3 classes (class) (amino acids refer to 1st sequence: T7MT_MnEm) 2;N;0.35771;0.00016;0.64213;(;3) 4;H;0.01471;0.02797;0.95732;(;3) 6;S;0.18637;0.00671;0.80691;(;3) 9;I;0.00613;0.00634;0.98753;(;3) 11 T 0.05031 0.00011 0.94958 ( 3) 18 M 0.00765 0.00712 0.98523 ( 3) 27 I 0.46892 0.00005 0.53103 ( 3) 28 L 0.27499 0.00145 0.72355 ( 3) 31 T 0.04025 0.00129…
ExampleDatasetResults/CladeModels/0.0/AH/CmC/ND3/R	CmC	44	13.0818	6.07457	0.22278/0.22278/0.22278	0.43354	1.00000/1.00000/1.00000	0.04253	0.00000/0.01547/0.00245	0.52393	-3120.3	Bayes Empirical Bayes (BEB) probabilities for 3 classes (class) (amino acids refer to 1st sequence: T7MT_MnEm) 3;M;0.19583;0.00001;0.80417;(;3) 4;T;0.02533;0.00088;0.97379;(;3) 5;I;0.00035;0.15235;0.84730;(;3) 7;I;0.09785;0.00346;0.89869;(;3) 8;M;0.01835;0.00154;0.98012;(;3) 9;I;0.01433;0.00512;0.98055;(;3) 10 V 0.33827 0.00169 0.66004 ( 3) 13 T 0.40290 0.00022 0.59688 ( 3) 14 L 0.06507 0.00487 0…
ExampleDatasetResults/CladeModels/0.0/AH/CmC/ND4/R	CmC	44	14.067	7.10918	0.14164/0.14164/0.14164	0.32988	1.00000/1.00000/1.00000	0.00138	0.00000/0.01235/0.00864	0.66874	-10822.4	Bayes Empirical Bayes (BEB) probabilities for 3 classes (class) (amino acids refer to 1st sequence: T7MT_MnEm) 15 A 0.00107 0.07259 0.92634 ( 3) 25 P 0.07103 0.01234 0.91663 ( 3) 27 T 0.29582 0.02521 0.67897 ( 3) 29 T 0.00756 0.01890 0.97354 ( 3) 30 H 0.01019 0.00396 0.98585 ( 3) 32 F 0.22167 0.00105 0.77728 ( 3) 42 F 0.00283 0.00875 0.98842 ( 3) 46 M 0.22855 0.00214 0.76931 ( 3) 50 T 0.44867 0.0…
ExampleDatasetResults/CladeModels/0.0/AH/CmC/ND4L/R	CmC	44	14.8306	6.95063	0.18165/0.18165/0.18165	0.33826	1.00000/1.00000/1.00000	0	0.00000/0.01458/0.01345	0.66174	-2371.52	Bayes Empirical Bayes (BEB) probabilities for 3 classes (class) (amino acids refer to 1st sequence: T7MT_MnEm) 4;T;0.00949;0.03485;0.95565;(;3) 7;S;0.02869;0.01904;0.95227;(;3) 10 S 0.05072 0.00018 0.94910 ( 3) 13 I 0.07209 0.00038 0.92753 ( 3) 35 G 0.00258 0.03397 0.96345 ( 3) 43 L 0.24694 0.00621 0.74685 ( 3) 46 W 0.00082 0.00596 0.99322 ( 3) 54 L 0.04856 0.06202 0.88942 ( 3) 55 T 0.04538 0.014…
ExampleDatasetResults/CladeModels/0.0/AH/CmC/ND5/R	CmC	44	14.8437	7.00178	0.17390/0.17390/0.17390	0.29339	1.00000/1.00000/1.00000	0.00667	0.00000/0.02187/0.00464	0.69994	-13952.9	Bayes Empirical Bayes (BEB) probabilities for 3 classes (class) (amino acids refer to 1st sequence: T7MT_MnEm) 3;T;0.27326;0.03971;0.68703;(;3) 4;L;0.03564;0.00553;0.95883;(;3) 9;F;0.00011;0.12665;0.87323;(;3) 12 A 0.00017 0.00527 0.99456 ( 3) 14 L 0.00036 0.04969 0.94995 ( 3) 15 M 0.01529 0.01293 0.97178 ( 3) 18 L 0.00206 0.00597 0.99196 ( 3) 21 M 0.00157 0.04216 0.95626 ( 3) 40 L 0.14719 0.0000…
ExampleDatasetResults/CladeModels/0.0/AH/CmC/TMConc2/R	CmC	44	10.813	6.14567	0.15504/0.15504/0.15504	0.30256	1.00000/1.00000/1.00000	0.00818	0.00000/0.01043/0.00601	0.68927	-82022.7	Bayes Empirical Bayes (BEB) probabilities for 3 classes (class) (amino acids refer to 1st sequence: T7MT_MnEm) 7;D;0.22371;0.00037;0.77592;(;3) 21 I 0.06124 0.00015 0.93861 ( 3) 24 L 0.30905 0.00042 0.69053 ( 3) 25 L 0.47749 0.00058 0.52193 ( 3) 26 V 0.19237 0.00181 0.80582 ( 3) 30 I 0.36416 0.00021 0.63563 ( 3) 31 F 0.04495 0.04614 0.90891 ( 3) 48 S 0.00014 0.05790 0.94196 ( 3) 50 T 0.16279 0.00…
ExampleDatasetResults/CladeModels/0.0/AH/M2a_rel/ATP6/R	M2a_rel	42	11.3357	6.89091	0.18309	0.36145	1	0.01454	0.00934	0.62402	-5453.18
ExampleDatasetResults/CladeModels/0.0/AH/M2a_rel/ATP8/R	M2a_rel	42	18.0325	11.808	0.24471	0.48564	1	0.10406	0.00449	0.4103	-1361.89
ExampleDatasetResults/CladeModels/0.0/AH/M2a_rel/COX1/R	M2a_rel	42	11.9385	8.07394	0.00265	0.88099	1	0.00062	0.08888	0.11839	-9550.57
ExampleDatasetResults/CladeModels/0.0/AH/M2a_rel/COX2/R	M2a_rel	42	10.2464	7.77963	0.13635	0.17921	1	0.00509	0.01086	0.81571	-4497.14
ExampleDatasetResults/CladeModels/0.0/AH/M2a_rel/COX3/R	M2a_rel	42	10.3701	6.83785	0.13153	0.20054	1	0.00367	0.00377	0.79579	-5098.73
ExampleDatasetResults/CladeModels/0.0/AH/M2a_rel/CYTB/R	M2a_rel	42	11.6618	6.7399	0.13777	0.23103	1	0.00754	0.00615	0.76143	-8147.32
ExampleDatasetResults/CladeModels/0.0/AH/M2a_rel/ND1/R	M2a_rel	42	12.8277	6.17575	0.12594	0.3632	1	0.00185	0.00774	0.63495	-7537.5
ExampleDatasetResults/CladeModels/0.0/AH/M2a_rel/ND2/R	M2a_rel	42	14.4025	6.59665	0.17148	0.34951	1	0.01155	0.01705	0.63894	-8625.56
ExampleDatasetResults/CladeModels/0.0/AH/M2a_rel/ND3/R	M2a_rel	42	12.9651	6.03978	0.21551	0.45088	1	0.04518	0.00792	0.50393	-3122.15
ExampleDatasetResults/CladeModels/0.0/AH/M2a_rel/ND4/R	M2a_rel	42	14.0385	7.08843	0.13944	0.3369	1	0.00174	0.01041	0.66136	-10823.4
ExampleDatasetResults/CladeModels/0.0/AH/M2a_rel/ND4L/R	M2a_rel	42	14.812	6.9438	0.18103	0.34033	1	0	0.01393	0.65967	-2371.53
ExampleDatasetResults/CladeModels/0.0/AH/M2a_rel/ND5/R	M2a_rel	42	14.1196	6.84557	0.16518	0.32043	1	0.0089	0.00982	0.67066	-13979
ExampleDatasetResults/CladeModels/0.0/AH/M2a_rel/TMConc2/R	M2a_rel	42	10.773	6.12552	0.15457	0.30551	1	0.00831	0.00822	0.68618	-82034.4
ExampleDatasetResults/CladeModels/0.001/AH/CmC/ATP6/R	CmC	44	11.5467	7.02561	0.00941/0.00941/0.00941	0.6271	1.00000/1.00000/1.00000	0.01338	0.00109/0.21219/0.14826	0.35952	-5451.29	Bayes Empirical Bayes (BEB) probabilities for 3 classes (class) (amino acids refer to 1st sequence: T7MT_MnEm) 7;D;0.06201;0.00749;0.93050;(;3) 11 S 0.46009 0.00040 0.53951 ( 3) 17 I 0.18569 0.00643 0.80787 ( 3) 21 I 0.03041 0.00042 0.96917 ( 3) 24 L 0.13688 0.00409 0.85903 ( 3) 25 L 0.21782 0.00528 0.77690 ( 3) 26 V 0.05952 0.00523 0.93525 ( 3) 30 I 0.08738 0.00223 0.91039 ( 3) 31 F 0.01307 0.17…
ExampleDatasetResults/CladeModels/0.001/AH/CmC/ATP8/R	CmC	44	17.8011	11.7253	0.24353/0.24353/0.24353	0.48753	1.00000/1.00000/1.00000	0.10506	0.00109/0.00000/0.00678	0.4074	-1361	Bayes Empirical Bayes (BEB) probabilities for 3 classes (class) (amino acids refer to 1st sequence: T7MT_MnEm) 7;D;0.00692;0.03289;0.96019;(;3) 11 L 0.34860 0.00266 0.64873 ( 3) 12 I 0.04690 0.01654 0.93656 ( 3) 14 S 0.04935 0.01114 0.93951 ( 3) 15 S 0.00951 0.06072 0.92977 ( 3) 19 M 0.24396 0.03840 0.71764 ( 3) 21 I 0.00690 0.18168 0.81141 ( 3) 22 V 0.23695 0.00332 0.75972 ( 3) 23 L 0.00127 0.15…
ExampleDatasetResults/CladeModels/0.001/AH/CmC/COX1/R	CmC	44	11.8608	8.11537	0.09786/0.09786/0.09786	0.10486	1.00000/1.00000/1.00000	0	0.00109/0.00467/0.00128	0.89514	-9546.46	Bayes Empirical Bayes (BEB) probabilities for 3 classes (class) (amino acids refer to 1st sequence: T7MT_MnEm) 170 S 0.03622 0.00068 0.96310 ( 3) 259 G 0.27435 0.00344 0.72221 ( 3) 333 A 0.17358 0.00051 0.82592 ( 3) 407 T 0.06747 0.00333 0.92920 ( 3) 479 V 0.14583 0.08100 0.77317 ( 3) 483 T 0.00071 0.07552 0.92377 ( 3)
ExampleDatasetResults/CladeModels/0.001/AH/CmC/COX2/R	CmC	44	10.4469	7.92805	0.15476/0.15476/0.15476	0.14459	1.00000/1.00000/1.00000	0.00488	0.00109/0.01893/0.00547	0.85053	-4491.74	Bayes Empirical Bayes (BEB) probabilities for 3 classes (class) (amino acids refer to 1st sequence: T7MT_MnEm) 44 L 0.36787 0.08356 0.54857 ( 3) 127 D 0.00408 0.01996 0.97595 ( 3) 132 H 0.37935 0.01654 0.60412 ( 3) 133 F 0.16169 0.00074 0.83756 ( 3) 165 I 0.11818 0.00343 0.87839 ( 3) 175 I 0.21191 0.00075 0.78735 ( 3) 186 I 0.00842 0.04889 0.94270 ( 3) 188 R 0.16525 0.00973 0.82502 ( 3)
ExampleDatasetResults/CladeModels/0.001/AH/CmC/COX3/R	CmC	44	10.5047	6.92315	0.13397/0.13397/0.13397	0.1954	1.00000/1.00000/1.00000	0.00339	0.00109/0.00663/0.00087	0.80121	-5093.64	Bayes Empirical Bayes (BEB) probabilities for 3 classes (class) (amino acids refer to 1st sequence: T7MT_MnEm) 44 T 0.38262 0.00652 0.61086 ( 3) 122 T 0.01193 0.31120 0.67687 ( 3) 164 S 0.34500 0.03643 0.61857 ( 3) 167 V 0.23055 0.02879 0.74066 ( 3) 175 M 0.09264 0.02003 0.88733 ( 3)
ExampleDatasetResults/CladeModels/0.001/AH/CmC/CYTB/R	CmC	44	11.8028	6.78064	0.13758/0.13758/0.13758	0.22849	1.00000/1.00000/1.00000	0.00761	0.00109/0.00810/0.00428	0.7639	-8145.59	Bayes Empirical Bayes (BEB) probabilities for 3 classes (class) (amino acids refer to 1st sequence: T7MT_MnEm) 3;T;0.05790;0.00926;0.93285;(;3) 30 A 0.03007 0.06302 0.90691 ( 3) 68 A 0.05053 0.00127 0.94820 ( 3) 124 V 0.18783 0.00052 0.81165 ( 3) 189 T 0.13803 0.00732 0.85466 ( 3) 247 S 0.49818 0.00087 0.50095 ( 3) 307 L 0.04213 0.12924 0.82863 ( 3) 316 I 0.26678 0.04375 0.68947 ( 3) 322 T 0.4561…
ExampleDatasetResults/CladeModels/0.001/AH/CmC/ND1/R	CmC	44	12.826	6.17891	0.12553/0.12553/0.12553	0.36202	1.00000/1.00000/1.00000	0.00212	0.00109/0.00904/0.00621	0.63586	-7537.12	Bayes Empirical Bayes (BEB) probabilities for 3 classes (class) (amino acids refer to 1st sequence: T7MT_MnEm) 2;K;0.05911;0.09420;0.84669;(;3) 3;T;0.00575;0.03098;0.96328;(;3) 7;M;0.10700;0.00127;0.89173;(;3) 8;S;0.15390;0.00042;0.84568;(;3) 14 I 0.04501 0.02625 0.92874 ( 3) 52 A 0.06804 0.00126 0.93070 ( 3) 56 V 0.10076 0.00015 0.89909 ( 3) 67 L 0.43482 0.00005 0.56513 ( 3) 72 T 0.08399 0.00004…
ExampleDatasetResults/CladeModels/0.001/AH/CmC/ND2/R	CmC	44	14.3526	6.59716	0.17139/0.17139/0.17139	0.34814	1.00000/1.00000/1.00000	0.01138	0.00109/0.01864/0.01539	0.64048	-8625.25	Bayes Empirical Bayes (BEB) probabilities for 3 classes (class) (amino acids refer to 1st sequence: T7MT_MnEm) 2;N;0.35771;0.00016;0.64213;(;3) 4;H;0.01471;0.02797;0.95732;(;3) 6;S;0.18637;0.00671;0.80691;(;3) 9;I;0.00613;0.00634;0.98753;(;3) 11 T 0.05031 0.00011 0.94958 ( 3) 18 M 0.00765 0.00712 0.98523 ( 3) 27 I 0.46892 0.00005 0.53103 ( 3) 28 L 0.27499 0.00145 0.72355 ( 3) 31 T 0.04025 0.00129…
ExampleDatasetResults/CladeModels/0.001/AH/CmC/ND3/R	CmC	44	13.0818	6.07457	0.22278/0.22278/0.22278	0.43354	1.00000/1.00000/1.00000	0.04253	0.00109/0.01547/0.00245	0.52393	-3120.3	Bayes Empirical Bayes (BEB) probabilities for 3 classes (class) (amino acids refer to 1st sequence: T7MT_MnEm) 3;M;0.19583;0.00001;0.80416;(;3) 4;T;0.02533;0.00088;0.97379;(;3) 5;I;0.00035;0.15235;0.84730;(;3) 7;I;0.09785;0.00346;0.89868;(;3) 8;M;0.01835;0.00154;0.98012;(;3) 9;I;0.01433;0.00512;0.98055;(;3) 10 V 0.33827 0.00169 0.66004 ( 3) 13 T 0.40290 0.00022 0.59687 ( 3) 14 L 0.06507 0.00487 0…
ExampleDatasetResults/CladeModels/0.001/AH/CmC/ND4/R	CmC	44	14.067	7.10918	0.14164/0.14164/0.14164	0.32988	1.00000/1.00000/1.00000	0.00138	0.00109/0.01235/0.00864	0.66874	-10822.4	Bayes Empirical Bayes (BEB) probabilities for 3 classes (class) (amino acids refer to 1st sequence: T7MT_MnEm) 15 A 0.00107 0.07259 0.92634 ( 3) 25 P 0.07103 0.01234 0.91663 ( 3) 27 T 0.29582 0.02521 0.67897 ( 3) 29 T 0.00756 0.01890 0.97354 ( 3) 30 H 0.01019 0.00396 0.98585 ( 3) 32 F 0.22167 0.00105 0.77728 ( 3) 42 F 0.00283 0.00875 0.98842 ( 3) 46 M 0.22855 0.00214 0.76931 ( 3) 50 T 0.44867 0.0…
ExampleDatasetResults/CladeModels/0.001/AH/CmC/ND4L/R	CmC	44	14.8306	6.95063	0.18165/0.18165/0.18165	0.33826	1.00000/1.00000/1.00000	0	0.00109/0.01458/0.01345	0.66174	-2371.52	Bayes Empirical Bayes (BEB) probabilities for 3 classes (class) (amino acids refer to 1st sequence: T7MT_MnEm) 4;T;0.00949;0.03485;0.95565;(;3) 7;S;0.02869;0.01904;0.95227;(;3) 10 S 0.05072 0.00018 0.94910 ( 3) 13 I 0.07209 0.00038 0.92753 ( 3) 35 G 0.00258 0.03397 0.96345 ( 3) 43 L 0.24694 0.00621 0.74685 ( 3) 46 W 0.00082 0.00596 0.99322 ( 3) 54 L 0.04856 0.06202 0.88942 ( 3) 55 T 0.04538 0.014…
ExampleDatasetResults/CladeModels/0.001/AH/CmC/ND5/R	CmC	44	14.8497	7.00714	0.17389/0.17389/0.17389	0.29335	1.00000/1.00000/1.00000	0.00668	0.00109/0.02187/0.00464	0.69997	-13952.9	Bayes Empirical Bayes (BEB) probabilities for 3 classes (class) (amino acids refer to 1st sequence: T7MT_MnEm) 3;T;0.27353;0.03974;0.68673;(;3) 4;L;0.03566;0.00554;0.95880;(;3) 9;F;0.00011;0.12669;0.87319;(;3) 12 A 0.00017 0.00527 0.99456 ( 3) 14 L 0.00036 0.04969 0.94995 ( 3) 15 M 0.01530 0.01293 0.97177 ( 3) 18 L 0.00207 0.00598 0.99196 ( 3) 21 M 0.00157 0.04218 0.95624 ( 3) 40 L 0.14740 0.0000…
ExampleDatasetResults/CladeModels/0.001/AH/CmC/TMConc2/R	CmC	44	10.813	6.14568	0.15504/0.15504/0.15504	0.30256	1.00000/1.00000/1.00000	0.00818	0.00109/0.01043/0.00601	0.68926	-82022.7	Bayes Empirical Bayes (BEB) probabilities for 3 classes (class) (amino acids refer to 1st sequence: T7MT_MnEm) 7;D;0.22371;0.00037;0.77592;(;3) 21 I 0.06124 0.00015 0.93861 ( 3) 24 L 0.30905 0.00042 0.69053 ( 3) 25 L 0.47749 0.00058 0.52193 ( 3) 26 V 0.19237 0.00181 0.80582 ( 3) 30 I 0.36416 0.00021 0.63563 ( 3) 31 F 0.04495 0.04614 0.90891 ( 3) 48 S 0.00014 0.05790 0.94196 ( 3) 50 T 0.16279 0.00…
ExampleDatasetResults/CladeModels/0.001/AH/M2a_rel/ATP6/R	M2a_rel	42	11.3357	6.8909	0.18309	0.36145	1	0.01454	0.00934	0.62402	-5453.18
ExampleDatasetResults/CladeModels/0.001/AH/M2a_rel/ATP8/R	M2a_rel	42	18.0325	11.808	0.24471	0.48564	1	0.10406	0.00449	0.4103	-1361.89
ExampleDatasetResults/CladeModels/0.001/AH/M2a_rel/COX1/R	M2a_rel	42	11.9385	8.07395	0.08888	0.11839	1	0.00062	0.00265	0.88099	-9550.57
ExampleDatasetResults/CladeModels/0.001/AH/M2a_rel/COX2/R	M2a_rel	42	10.2464	7.77963	0.13635	0.17921	1	0.00509	0.01086	0.81571	-4497.14
ExampleDatasetResults/CladeModels/0.001/AH/M2a_rel/COX3/R	M2a_rel	42	10.37	6.83785	0.13153	0.20054	1	0.00367	0.00377	0.79579	-5098.73
ExampleDatasetResults/CladeModels/0.001/AH/M2a_rel/CYTB/R	M2a_rel	42	11.6618	6.7399	0.13777	0.23103	1	0.00754	0.00615	0.76143	-8147.32
ExampleDatasetResults/CladeModels/0.001/AH/M2a_rel/ND1/R	M2a_rel	42	12.8277	6.17575	0.12594	0.3632	1	0.00185	0.00774	0.63495	-7537.5
ExampleDatasetResults/CladeModels/0.001/AH/M2a_rel/ND2/R	M2a_rel	42	14.4025	6.59665	0.17148	0.34951	1	0.01155	0.01705	0.63894	-8625.56
ExampleDatasetResults/CladeModels/0.001/AH/M2a_rel/ND3/R	M2a_rel	42	12.9652	6.03978	0.21551	0.45088	1	0.04518	0.00792	0.50393	-3122.15
ExampleDatasetResults/CladeModels/0.001/AH/M2a_rel/ND4/R	M2a_rel	42	14.0385	7.08843	0.13944	0.3369	1	0.00174	0.01041	0.66136	-10823.4
ExampleDatasetResults/CladeModels/0.001/AH/M2a_rel/ND4L/R	M2a_rel	42	14.812	6.9438	0.18103	0.34033	1	0	0.01393	0.65967	-2371.53
ExampleDatasetResults/CladeModels/0.001/AH/M2a_rel/ND5/R	M2a_rel	42	14.1159	6.84232	0.16516	0.32052	1	0.00891	0.00981	0.67057	-13979
ExampleDatasetResults/CladeModels/0.001/AH/M2a_rel/TMConc2/R	M2a_rel	42	10.7731	6.12553	0.15457	0.30551	1	0.00831	0.00822	0.68618	-82034.4
ExampleDatasetResults/CladeModels/0.01/AH/CmC/ATP6/R	CmC	44	11.3358	6.89122	0.18306/0.18306/0.18306	0.36141	1.00000/1.00000/1.00000	0.01454	0.01090/0.00947/0.00915	0.62406	-5453.17	Bayes Empirical Bayes (BEB) probabilities for 3 classes (class) (amino acids refer to 1st sequence: T7MT_MnEm) 5;F;0.46329;0.00072;0.53599;(;3) 7;D;0.16885;0.02548;0.80566;(;3) 11 S 0.48419 0.00055 0.51525 ( 3) 14 M 0.40033 0.00009 0.59958 ( 3) 17 I 0.19674 0.00688 0.79638 ( 3) 21 I 0.10744 0.00192 0.89063 ( 3) 24 L 0.11731 0.00409 0.87860 ( 3) 25 L 0.18274 0.00654 0.81072 ( 3) 26 V 0.04220 0.004…
ExampleDatasetResults/CladeModels/0.01/AH/CmC/ATP8/R	CmC	44	17.8011	11.7253	0.24353/0.24353/0.24353	0.48753	1.00000/1.00000/1.00000	0.10506	0.01090/0.00000/0.00678	0.4074	-1361	Bayes Empirical Bayes (BEB) probabilities for 3 classes (class) (amino acids refer to 1st sequence: T7MT_MnEm) 7;D;0.00692;0.03289;0.96019;(;3) 11 L 0.34860 0.00266 0.64874 ( 3) 12 I 0.04690 0.01654 0.93656 ( 3) 14 S 0.04935 0.01114 0.93951 ( 3) 15 S 0.00951 0.06072 0.92977 ( 3) 19 M 0.24396 0.03840 0.71764 ( 3) 21 I 0.00690 0.18168 0.81141 ( 3) 22 V 0.23695 0.00332 0.75972 ( 3) 23 L 0.00127 0.15…
ExampleDatasetResults/CladeModels/0.01/AH/CmC/COX1/R	CmC	44	12.2484	8.41125	0.00218/0.00218/0.00218	0.86807	1.00000/1.00000/1.00000	0	0.01090/0.13159/0.03475	0.13193	-9533.53	Bayes Empirical Bayes (BEB) probabilities for 3 classes (class) (amino acids refer to 1st sequence: T7MT_MnEm) 170 S 0.03257 0.00058 0.96685 ( 3) 259 G 0.24315 0.00306 0.75379 ( 3) 333 A 0.17026 0.00046 0.82928 ( 3) 407 T 0.06596 0.00294 0.93110 ( 3) 479 V 0.13841 0.06887 0.79272 ( 3) 483 T 0.00073 0.07567 0.92360 ( 3)
ExampleDatasetResults/CladeModels/0.01/AH/CmC/COX2/R	CmC	44	10.4469	7.92805	0.15475/0.15475/0.15475	0.14459	1.00000/1.00000/1.00000	0.00488	0.01090/0.01893/0.00547	0.85053	-4491.74	Bayes Empirical Bayes (BEB) probabilities for 3 classes (class) (amino acids refer to 1st sequence: T7MT_MnEm) 44 L 0.36787 0.08356 0.54857 ( 3) 127 D 0.00408 0.01996 0.97595 ( 3) 132 H 0.37935 0.01654 0.60412 ( 3) 133 F 0.16169 0.00074 0.83756 ( 3) 165 I 0.11818 0.00343 0.87839 ( 3) 175 I 0.21191 0.00075 0.78735 ( 3) 186 I 0.00842 0.04889 0.94270 ( 3) 188 R 0.16525 0.00973 0.82502 ( 3)
ExampleDatasetResults/CladeModels/0.01/AH/CmC/COX3/R	CmC	44	10.4892	6.91525	0.00348/0.00348/0.00348	0.78906	1.00000/1.00000/1.00000	0.00496	0.01090/0.14209/0.10525	0.20598	-5097.87	Bayes Empirical Bayes (BEB) probabilities for 3 classes (class) (amino acids refer to 1st sequence: T7MT_MnEm) 44 T 0.39896 0.00688 0.59416 ( 3) 122 T 0.01264 0.32351 0.66385 ( 3) 164 S 0.33123 0.03473 0.63404 ( 3) 167 V 0.23091 0.02577 0.74332 ( 3) 175 M 0.08672 0.01926 0.89402 ( 3)
ExampleDatasetResults/CladeModels/0.01/AH/CmC/CYTB/R	CmC	44	11.8028	6.78064	0.13758/0.13758/0.13758	0.22849	1.00000/1.00000/1.00000	0.00761	0.01090/0.00810/0.00428	0.7639	-8145.59	Bayes Empirical Bayes (BEB) probabilities for 3 classes (class) (amino acids refer to 1st sequence: T7MT_MnEm) 3;T;0.05790;0.00926;0.93285;(;3) 30 A 0.03007 0.06302 0.90691 ( 3) 68 A 0.05053 0.00127 0.94820 ( 3) 124 V 0.18783 0.00052 0.81165 ( 3) 189 T 0.13802 0.00732 0.85466 ( 3) 247 S 0.49817 0.00087 0.50095 ( 3) 307 L 0.04213 0.12924 0.82863 ( 3) 316 I 0.26678 0.04375 0.68947 ( 3) 322 T 0.4561…
ExampleDatasetResults/CladeModels/0.01/AH/CmC/ND1/R	CmC	44	12.826	6.17892	0.12553/0.12553/0.12553	0.36202	1.00000/1.00000/1.00000	0.00212	0.01090/0.00904/0.00621	0.63586	-7537.12	Bayes Empirical Bayes (BEB) probabilities for 3 classes (class) (amino acids refer to 1st sequence: T7MT_MnEm) 2;K;0.05911;0.09420;0.84669;(;3) 3;T;0.00575;0.03098;0.96328;(;3) 7;M;0.10700;0.00127;0.89173;(;3) 8;S;0.15390;0.00042;0.84568;(;3) 14 I 0.04501 0.02625 0.92874 ( 3) 52 A 0.06804 0.00126 0.93070 ( 3) 56 V 0.10076 0.00015 0.89909 ( 3) 67 L 0.43482 0.00005 0.56513 ( 3) 72 T 0.08399 0.00004…
ExampleDatasetResults/CladeModels/0.01/AH/CmC/ND2/R	CmC	44	14.8654	6.73927	0.01634/0.01634/0.01634	0.63732	1.00000/1.00000/1.00000	0.01046	0.01090/0.19234/0.13891	0.35222	-8623.45	Bayes Empirical Bayes (BEB) probabilities for 3 classes (class) (amino acids refer to 1st sequence: T7MT_MnEm) 2;N;0.35504;0.00013;0.64483;(;3) 4;H;0.01181;0.01530;0.97289;(;3) 6;S;0.19036;0.00542;0.80422;(;3) 9;I;0.00417;0.00320;0.99263;(;3) 11 T 0.04988 0.00008 0.95003 ( 3) 18 M 0.00699 0.00510 0.98792 ( 3) 27 I 0.47308 0.00004 0.52688 ( 3) 28 L 0.30057 0.00140 0.69803 ( 3) 31 T 0.04495 0.00111…
ExampleDatasetResults/CladeModels/0.01/AH/CmC/ND3/R	CmC	44	13.0818	6.07457	0.22278/0.22278/0.22278	0.43354	1.00000/1.00000/1.00000	0.04253	0.01090/0.01547/0.00245	0.52393	-3120.3	Bayes Empirical Bayes (BEB) probabilities for 3 classes (class) (amino acids refer to 1st sequence: T7MT_MnEm) 3;M;0.19583;0.00001;0.80417;(;3) 4;T;0.02533;0.00088;0.97379;(;3) 5;I;0.00035;0.15235;0.84730;(;3) 7;I;0.09785;0.00346;0.89869;(;3) 8;M;0.01835;0.00154;0.98012;(;3) 9;I;0.01433;0.00512;0.98055;(;3) 10 V 0.33827 0.00169 0.66004 ( 3) 13 T 0.40290 0.00022 0.59687 ( 3) 14 L 0.06507 0.00487 0…
ExampleDatasetResults/CladeModels/0.01/AH/CmC/ND4/R	CmC	44	14.067	7.10918	0.14164/0.14164/0.14164	0.32988	1.00000/1.00000/1.00000	0.00138	0.01090/0.01235/0.00864	0.66874	-10822.4	Bayes Empirical Bayes (BEB) probabilities for 3 classes (class) (amino acids refer to 1st sequence: T7MT_MnEm) 15 A 0.00107 0.07259 0.92634 ( 3) 25 P 0.07103 0.01234 0.91663 ( 3) 27 T 0.29582 0.02521 0.67897 ( 3) 29 T 0.00756 0.01890 0.97354 ( 3) 30 H 0.01019 0.00396 0.98585 ( 3) 32 F 0.22167 0.00105 0.77728 ( 3) 42 F 0.00283 0.00875 0.98842 ( 3) 46 M 0.22855 0.00214 0.76931 ( 3) 50 T 0.44867 0.0…
ExampleDatasetResults/CladeModels/0.01/AH/CmC/ND4L/R	CmC	44	14.8306	6.95063	0.18165/0.18165/0.18165	0.33826	1.00000/1.00000/1.00000	0	0.01090/0.01458/0.01345	0.66174	-2371.52	Bayes Empirical Bayes (BEB) probabilities for 3 classes (class) (amino acids refer to 1st sequence: T7MT_MnEm) 4;T;0.00949;0.03485;0.95565;(;3) 7;S;0.02869;0.01904;0.95227;(;3) 10 S 0.05072 0.00018 0.94910 ( 3) 13 I 0.07209 0.00038 0.92753 ( 3) 35 G 0.00258 0.03397 0.96345 ( 3) 43 L 0.24694 0.00621 0.74685 ( 3) 46 W 0.00082 0.00596 0.99322 ( 3) 54 L 0.04856 0.06202 0.88942 ( 3) 55 T 0.04538 0.014…
ExampleDatasetResults/CladeModels/0.01/AH/CmC/ND5/R	CmC	44	14.5404	7.00458	0.00798/0.00798/0.00798	0.6418	1.00000/1.00000/1.00000	0.01758	0.01090/0.18331/0.11500	0.34063	-13973	Bayes Empirical Bayes (BEB) probabilities for 3 classes (class) (amino acids refer to 1st sequence: T7MT_MnEm) 3;T;0.18488;0.02887;0.78625;(;3) 4;L;0.07300;0.01216;0.91484;(;3) 9;F;0.00007;0.11589;0.88404;(;3) 12 A 0.00202 0.02793 0.97005 ( 3) 14 L 0.00031 0.07382 0.92587 ( 3) 15 M 0.01029 0.01147 0.97823 ( 3) 18 L 0.00335 0.01151 0.98514 ( 3) 21 M 0.00099 0.03927 0.95975 ( 3) 24 A 0.00004 0.3757…
ExampleDatasetResults/CladeModels/0.01/AH/CmC/TMConc2/R	CmC	44	10.813	6.14568	0.15504/0.15504/0.15504	0.30256	1.00000/1.00000/1.00000	0.00818	0.01090/0.01043/0.00601	0.68927	-82022.7	Bayes Empirical Bayes (BEB) probabilities for 3 classes (class) (amino acids refer to 1st sequence: T7MT_MnEm) 7;D;0.22371;0.00037;0.77592;(;3) 21 I 0.06124 0.00015 0.93861 ( 3) 24 L 0.30905 0.00042 0.69053 ( 3) 25 L 0.47749 0.00058 0.52193 ( 3) 26 V 0.19237 0.00181 0.80582 ( 3) 30 I 0.36416 0.00021 0.63563 ( 3) 31 F 0.04495 0.04614 0.90891 ( 3) 48 S 0.00014 0.05790 0.94196 ( 3) 50 T 0.16279 0.00…
ExampleDatasetResults/CladeModels/0.01/AH/M2a_rel/ATP6/R	M2a_rel	42	11.3357	6.8909	0.18309	0.36145	1	0.01454	0.00934	0.62402	-5453.18
ExampleDatasetResults/CladeModels/0.01/AH/M2a_rel/ATP8/R	M2a_rel	42	18.0326	11.808	0.24471	0.48564	1	0.10406	0.00449	0.4103	-1361.89
ExampleDatasetResults/CladeModels/0.01/AH/M2a_rel/COX1/R	M2a_rel	42	11.9385	8.07393	0.08888	0.11839	1	0.00062	0.00265	0.88099	-9550.57
ExampleDatasetResults/CladeModels/0.01/AH/M2a_rel/COX2/R	M2a_rel	42	10.2464	7.77963	0.13635	0.17921	1	0.00509	0.01086	0.81571	-4497.14
ExampleDatasetResults/CladeModels/0.01/AH/M2a_rel/COX3/R	M2a_rel	42	10.3701	6.83785	0.13153	0.20054	1	0.00367	0.00377	0.79579	-5098.73
ExampleDatasetResults/CladeModels/0.01/AH/M2a_rel/CYTB/R	M2a_rel	42	11.6618	6.7399	0.13777	0.23103	1	0.00754	0.00615	0.76143	-8147.32
ExampleDatasetResults/CladeModels/0.01/AH/M2a_rel/ND1/R	M2a_rel	42	12.8277	6.17575	0.00774	0.63495	1	0.00185	0.12594	0.3632	-7537.5
ExampleDatasetResults/CladeModels/0.01/AH/M2a_rel/ND2/R	M2a_rel	42	14.4025	6.59665	0.17148	0.34951	1	0.01155	0.01705	0.63894	-8625.56
ExampleDatasetResults/CladeModels/0.01/AH/M2a_rel/ND3/R	M2a_rel	42	12.9652	6.03978	0.21551	0.45088	1	0.04518	0.00792	0.50393	-3122.15
ExampleDatasetResults/CladeModels/0.01/AH/M2a_rel/ND4/R	M2a_rel	42	14.0385	7.08843	0.13944	0.3369	1	0.00174	0.01041	0.66136	-10823.4
ExampleDatasetResults/CladeModels/0.01/AH/M2a_rel/ND4L/R	M2a_rel	42	14.812	6.9438	0.18103	0.34033	1	0	0.01393	0.65967	-2371.53
ExampleDatasetResults/CladeModels/0.01/AH/M2a_rel/ND5/R	M2a_rel	42	14.1229	6.8479	0.00982	0.67067	1	0.0089	0.16517	0.32044	-13979
ExampleDatasetResults/CladeModels/0.01/AH/M2a_rel/TMConc2/R	M2a_rel	42	10.7731	6.12553	0.15457	0.30551	1	0.00831	0.00822	0.68618	-82034.4
ExampleDatasetResults/CladeModels/0.1/AH/CmC/ATP6/R	CmC	44	11.3358	6.89121	0.18306/0.18306/0.18306	0.36141	1.00000/1.00000/1.00000	0.01454	0.10900/0.00947/0.00915	0.62406	-5453.17	Bayes Empirical Bayes (BEB) probabilities for 3 classes (class) (amino acids refer to 1st sequence: T7MT_MnEm) 5;F;0.46329;0.00072;0.53599;(;3) 7;D;0.16885;0.02548;0.80566;(;3) 11 S 0.48419 0.00055 0.51525 ( 3) 14 M 0.40033 0.00009 0.59958 ( 3) 17 I 0.19674 0.00688 0.79638 ( 3) 21 I 0.10745 0.00192 0.89063 ( 3) 24 L 0.11731 0.00409 0.87860 ( 3) 25 L 0.18274 0.00654 0.81072 ( 3) 26 V 0.04220 0.004…
ExampleDatasetResults/CladeModels/0.1/AH/CmC/ATP8/R	CmC	44	17.8011	11.7253	0.24353/0.24353/0.24353	0.48753	1.00000/1.00000/1.00000	0.10506	0.10900/0.00000/0.00678	0.4074	-1361	Bayes Empirical Bayes (BEB) probabilities for 3 classes (class) (amino acids refer to 1st sequence: T7MT_MnEm) 7;D;0.00692;0.03289;0.96019;(;3) 11 L 0.34860 0.00266 0.64874 ( 3) 12 I 0.04690 0.01654 0.93656 ( 3) 14 S 0.04935 0.01114 0.93951 ( 3) 15 S 0.00951 0.06072 0.92977 ( 3) 19 M 0.24396 0.03840 0.71764 ( 3) 21 I 0.00690 0.18168 0.81141 ( 3) 22 V 0.23695 0.00332 0.75972 ( 3) 23 L 0.00127 0.15…
ExampleDatasetResults/CladeModels/0.1/AH/CmC/COX1/R	CmC	44	11.8608	8.11535	0.09785/0.09785/0.09785	0.10488	1.00000/1.00000/1.00000	0	0.10900/0.00467/0.00128	0.89512	-9546.46	Bayes Empirical Bayes (BEB) probabilities for 3 classes (class) (amino acids refer to 1st sequence: T7MT_MnEm) 170 S 0.03622 0.00068 0.96310 ( 3) 259 G 0.27435 0.00344 0.72220 ( 3) 333 A 0.17358 0.00051 0.82591 ( 3) 407 T 0.06747 0.00333 0.92920 ( 3) 479 V 0.14583 0.08100 0.77317 ( 3) 483 T 0.00071 0.07552 0.92377 ( 3)
ExampleDatasetResults/CladeModels/0.1/AH/CmC/COX2/R	CmC	44	10.4469	7.92805	0.15476/0.15476/0.15476	0.14459	1.00000/1.00000/1.00000	0.00488	0.10900/0.01893/0.00547	0.85053	-4491.74	Bayes Empirical Bayes (BEB) probabilities for 3 classes (class) (amino acids refer to 1st sequence: T7MT_MnEm) 44 L 0.36787 0.08356 0.54857 ( 3) 127 D 0.00408 0.01996 0.97595 ( 3) 132 H 0.37935 0.01654 0.60411 ( 3) 133 F 0.16169 0.00074 0.83756 ( 3) 165 I 0.11818 0.00343 0.87839 ( 3) 175 I 0.21191 0.00075 0.78735 ( 3) 186 I 0.00842 0.04889 0.94270 ( 3) 188 R 0.16525 0.00973 0.82502 ( 3)
ExampleDatasetResults/CladeModels/0.1/AH/CmC/COX3/R	CmC	44	10.5047	6.92313	0.13397/0.13397/0.13397	0.19539	1.00000/1.00000/1.00000	0.00339	0.10900/0.00663/0.00087	0.80122	-5093.64	Bayes Empirical Bayes (BEB) probabilities for 3 classes (class) (amino acids refer to 1st sequence: T7MT_MnEm) 44 T 0.38262 0.00652 0.61086 ( 3) 122 T 0.01194 0.31118 0.67689 ( 3) 164 S 0.34501 0.03643 0.61856 ( 3) 167 V 0.23055 0.02879 0.74067 ( 3) 175 M 0.09265 0.02003 0.88733 ( 3)
ExampleDatasetResults/CladeModels/0.1/AH/CmC/CYTB/R	CmC	44	11.8028	6.78064	0.13758/0.13758/0.13758	0.22849	1.00000/1.00000/1.00000	0.00761	0.10900/0.00810/0.00428	0.7639	-8145.59	Bayes Empirical Bayes (BEB) probabilities for 3 classes (class) (amino acids refer to 1st sequence: T7MT_MnEm) 3;T;0.05790;0.00926;0.93285;(;3) 30 A 0.03007 0.06302 0.90691 ( 3) 68 A 0.05053 0.00127 0.94820 ( 3) 124 V 0.18783 0.00052 0.81165 ( 3) 189 T 0.13803 0.00732 0.85466 ( 3) 247 S 0.49818 0.00087 0.50095 ( 3) 307 L 0.04213 0.12924 0.82863 ( 3) 316 I 0.26678 0.04375 0.68947 ( 3) 322 T 0.4561…
ExampleDatasetResults/CladeModels/0.1/AH/CmC/ND1/R	CmC	44	12.826	6.17892	0.12553/0.12553/0.12553	0.36202	1.00000/1.00000/1.00000	0.00212	0.10900/0.00904/0.00621	0.63586	-7537.12	Bayes Empirical Bayes (BEB) probabilities for 3 classes (class) (amino acids refer to 1st sequence: T7MT_MnEm) 2;K;0.05911;0.09420;0.84669;(;3) 3;T;0.00575;0.03098;0.96328;(;3) 7;M;0.10700;0.00127;0.89173;(;3) 8;S;0.15390;0.00042;0.84568;(;3) 14 I 0.04501 0.02625 0.92874 ( 3) 52 A 0.06804 0.00126 0.93070 ( 3) 56 V 0.10076 0.00015 0.89909 ( 3) 67 L 0.43482 0.00005 0.56513 ( 3) 72 T 0.08399 0.00004…
ExampleDatasetResults/CladeModels/0.1/AH/CmC/ND2/R	CmC	44	14.3526	6.59716	0.17139/0.17139/0.17139	0.34814	1.00000/1.00000/1.00000	0.01138	0.10900/0.01864/0.01539	0.64048	-8625.25	Bayes Empirical Bayes (BEB) probabilities for 3 classes (class) (amino acids refer to 1st sequence: T7MT_MnEm) 2;N;0.35771;0.00016;0.64213;(;3) 4;H;0.01471;0.02797;0.95732;(;3) 6;S;0.18637;0.00671;0.80691;(;3) 9;I;0.00613;0.00634;0.98753;(;3) 11 T 0.05031 0.00011 0.94958 ( 3) 18 M 0.00765 0.00712 0.98523 ( 3) 27 I 0.46892 0.00005 0.53103 ( 3) 28 L 0.27499 0.00145 0.72355 ( 3) 31 T 0.04025 0.00129…
ExampleDatasetResults/CladeModels/0.1/AH/CmC/ND3/R	CmC	44	13.0818	6.07457	0.22278/0.22278/0.22278	0.43354	1.00000/1.00000/1.00000	0.04253	0.10900/0.01547/0.00245	0.52393	-3120.3	Bayes Empirical Bayes (BEB) probabilities for 3 classes (class) (amino acids refer to 1st sequence: T7MT_MnEm) 3;M;0.19583;0.00001;0.80417;(;3) 4;T;0.02533;0.00088;0.97379;(;3) 5;I;0.00035;0.15235;0.84730;(;3) 7;I;0.09785;0.00346;0.89869;(;3) 8;M;0.01835;0.00154;0.98012;(;3) 9;I;0.01433;0.00512;0.98055;(;3) 10 V 0.33827 0.00169 0.66004 ( 3) 13 T 0.40290 0.00022 0.59687 ( 3) 14 L 0.06507 0.00487 0…
ExampleDatasetResults/CladeModels/0.1/AH/CmC/ND4/R	CmC	44	14.4062	7.23856	0.00970/0.00970/0.00970	0.65413	1.00000/1.00000/1.00000	0	0.10900/0.16309/0.10113	0.34587	-10817.6	Bayes Empirical Bayes (BEB) probabilities for 3 classes (class) (amino acids refer to 1st sequence: T7MT_MnEm) 15 A 0.00101 0.04802 0.95096 ( 3) 25 P 0.06861 0.01007 0.92132 ( 3) 27 T 0.31063 0.02195 0.66742 ( 3) 29 T 0.00603 0.01307 0.98090 ( 3) 30 H 0.00678 0.00200 0.99122 ( 3) 32 F 0.21454 0.00100 0.78446 ( 3) 42 F 0.00221 0.00538 0.99241 ( 3) 46 M 0.20659 0.00206 0.79135 ( 3) 47 E 0.49691 0.0…
ExampleDatasetResults/CladeModels/0.1/AH/CmC/ND4L/R	CmC	44	14.8307	6.95063	0.18165/0.18165/0.18165	0.33826	1.00000/1.00000/1.00000	0	0.10900/0.01458/0.01345	0.66174	-2371.52	Bayes Empirical Bayes (BEB) probabilities for 3 classes (class) (amino acids refer to 1st sequence: T7MT_MnEm) 4;T;0.00949;0.03485;0.95565;(;3) 7;S;0.02869;0.01904;0.95227;(;3) 10 S 0.05072 0.00018 0.94910 ( 3) 13 I 0.07209 0.00038 0.92753 ( 3) 35 G 0.00258 0.03397 0.96345 ( 3) 43 L 0.24694 0.00621 0.74685 ( 3) 46 W 0.00082 0.00596 0.99322 ( 3) 54 L 0.04856 0.06202 0.88942 ( 3) 55 T 0.04538 0.014…
ExampleDatasetResults/CladeModels/0.1/AH/CmC/ND5/R	CmC	44	14.846	7.00371	0.17391/0.17391/0.17391	0.29332	1.00000/1.00000/1.00000	0.00667	0.10900/0.02187/0.00464	0.70001	-13952.9	Bayes Empirical Bayes (BEB) probabilities for 3 classes (class) (amino acids refer to 1st sequence: T7MT_MnEm) 3;T;0.27341;0.03972;0.68687;(;3) 4;L;0.03566;0.00553;0.95881;(;3) 9;F;0.00011;0.12664;0.87325;(;3) 12 A 0.00017 0.00527 0.99456 ( 3) 14 L 0.00036 0.04967 0.94997 ( 3) 15 M 0.01530 0.01293 0.97177 ( 3) 18 L 0.00206 0.00598 0.99196 ( 3) 21 M 0.00157 0.04216 0.95627 ( 3) 40 L 0.14734 0.0000…
ExampleDatasetResults/CladeModels/0.1/AH/CmC/TMConc2/R	CmC	44	10.813	6.14567	0.15504/0.15504/0.15504	0.30256	1.00000/1.00000/1.00000	0.00818	0.10900/0.01043/0.00601	0.68927	-82022.7	Bayes Empirical Bayes (BEB) probabilities for 3 classes (class) (amino acids refer to 1st sequence: T7MT_MnEm) 7;D;0.22371;0.00037;0.77592;(;3) 21 I 0.06124 0.00015 0.93861 ( 3) 24 L 0.30905 0.00042 0.69053 ( 3) 25 L 0.47749 0.00058 0.52193 ( 3) 26 V 0.19237 0.00181 0.80582 ( 3) 30 I 0.36416 0.00021 0.63563 ( 3) 31 F 0.04495 0.04614 0.90891 ( 3) 48 S 0.00014 0.05790 0.94196 ( 3) 50 T 0.16279 0.00…
ExampleDatasetResults/CladeModels/0.1/AH/M2a_rel/ATP6/R	M2a_rel	42	11.3357	6.8909	0.18309	0.36145	1	0.01454	0.00934	0.62402	-5453.18
ExampleDatasetResults/CladeModels/0.1/AH/M2a_rel/ATP8/R	M2a_rel	42	18.0326	11.808	0.24471	0.48564	1	0.10406	0.00449	0.4103	-1361.89
ExampleDatasetResults/CladeModels/0.1/AH/M2a_rel/COX1/R	M2a_rel	42	11.9385	8.07391	0.08888	0.11839	1	0.00062	0.00265	0.88099	-9550.57
ExampleDatasetResults/CladeModels/0.1/AH/M2a_rel/COX2/R	M2a_rel	42	10.2464	7.77963	0.13635	0.17921	1	0.00509	0.01086	0.81571	-4497.14
ExampleDatasetResults/CladeModels/0.1/AH/M2a_rel/COX3/R	M2a_rel	42	10.3701	6.83785	0.13153	0.20054	1	0.00367	0.00377	0.79579	-5098.73
ExampleDatasetResults/CladeModels/0.1/AH/M2a_rel/CYTB/R	M2a_rel	42	11.6618	6.7399	0.13777	0.23103	1	0.00754	0.00615	0.76143	-8147.32
ExampleDatasetResults/CladeModels/0.1/AH/M2a_rel/ND1/R	M2a_rel	42	12.8277	6.17574	0.12594	0.3632	1	0.00185	0.00774	0.63495	-7537.5
ExampleDatasetResults/CladeModels/0.1/AH/M2a_rel/ND2/R	M2a_rel	42	14.4025	6.59665	0.17148	0.34951	1	0.01155	0.01705	0.63894	-8625.56
ExampleDatasetResults/CladeModels/0.1/AH/M2a_rel/ND3/R	M2a_rel	42	12.9652	6.03978	0.21551	0.45088	1	0.04518	0.00792	0.50393	-3122.15
ExampleDatasetResults/CladeModels/0.1/AH/M2a_rel/ND4/R	M2a_rel	42	14.0385	7.08843	0.13944	0.3369	1	0.00174	0.01041	0.66136	-10823.4
ExampleDatasetResults/CladeModels/0.1/AH/M2a_rel/ND4L/R	M2a_rel	42	14.812	6.9438	0.18103	0.34033	1	0	0.01393	0.65967	-2371.53
ExampleDatasetResults/CladeModels/0.1/AH/M2a_rel/ND5/R	M2a_rel	42	14.1172	6.84396	0.16516	0.3205	1	0.0089	0.00982	0.6706	-13979
ExampleDatasetResults/CladeModels/0.1/AH/M2a_rel/TMConc2/R	M2a_rel	42	10.773	6.12552	0.15457	0.30551	1	0.00831	0.00822	0.68618	-82034.4
ExampleDatasetResults/CladeModels/0.25/AH/CmC/ATP6/R	CmC	44	11.5467	7.02562	0.00941/0.00941/0.00941	0.6271	1.00000/1.00000/1.00000	0.01338	0.27250/0.21219/0.14826	0.35952	-5451.29	Bayes Empirical Bayes (BEB) probabilities for 3 classes (class) (amino acids refer to 1st sequence: T7MT_MnEm) 7;D;0.06201;0.00749;0.93050;(;3) 11 S 0.46009 0.00040 0.53951 ( 3) 17 I 0.18569 0.00643 0.80787 ( 3) 21 I 0.03041 0.00042 0.96917 ( 3) 24 L 0.13688 0.00409 0.85903 ( 3) 25 L 0.21782 0.00528 0.77690 ( 3) 26 V 0.05952 0.00523 0.93525 ( 3) 30 I 0.08738 0.00223 0.91039 ( 3) 31 F 0.01307 0.17…
ExampleDatasetResults/CladeModels/0.25/AH/CmC/ATP8/R	CmC	44	19.3484	12.156	0.00387/0.00387/0.00387	0.40812	1.00000/1.00000/1.00000	0.10864	0.27250/0.29443/0.18139	0.48324	-1360.9	Bayes Empirical Bayes (BEB) probabilities for 3 classes (class) (amino acids refer to 1st sequence: T7MT_MnEm) 7;D;0.00887;0.04529;0.94584;(;3) 11 L 0.24561 0.00189 0.75250 ( 3) 12 I 0.01438 0.00633 0.97929 ( 3) 14 S 0.01547 0.00426 0.98026 ( 3) 15 S 0.01918 0.09325 0.88757 ( 3) 19 M 0.38705 0.06333 0.54962 ( 3) 21 I 0.01579 0.38826 0.59595 ( 3) 22 V 0.04244 0.00149 0.95606 ( 3) 23 L 0.00201 0.20…
ExampleDatasetResults/CladeModels/0.25/AH/CmC/COX1/R	CmC	44	12.2484	8.41125	0.00218/0.00218/0.00218	0.86807	1.00000/1.00000/1.00000	0	0.27250/0.13159/0.03475	0.13193	-9533.53	Bayes Empirical Bayes (BEB) probabilities for 3 classes (class) (amino acids refer to 1st sequence: T7MT_MnEm) 170 S 0.03257 0.00058 0.96685 ( 3) 259 G 0.24315 0.00306 0.75379 ( 3) 333 A 0.17026 0.00046 0.82928 ( 3) 407 T 0.06596 0.00294 0.93110 ( 3) 479 V 0.13841 0.06887 0.79272 ( 3) 483 T 0.00073 0.07567 0.92360 ( 3)
ExampleDatasetResults/CladeModels/0.25/AH/CmC/COX2/R	CmC	44	10.8695	8.02202	0.00676/0.00676/0.00676	0.73056	1.00000/1.00000/1.00000	0.00908	0.27250/0.16219/0.03169	0.26036	-4480.84	Bayes Empirical Bayes (BEB) probabilities for 3 classes (class) (amino acids refer to 1st sequence: T7MT_MnEm) 44 L 0.33785 0.08014 0.58201 ( 3) 127 D 0.00332 0.01726 0.97942 ( 3) 132 H 0.36980 0.01460 0.61560 ( 3) 133 F 0.14110 0.00077 0.85812 ( 3) 165 I 0.09605 0.00375 0.90020 ( 3) 175 I 0.18356 0.00074 0.81570 ( 3) 186 I 0.00730 0.04256 0.95014 ( 3) 188 R 0.14886 0.00762 0.84351 ( 3)
ExampleDatasetResults/CladeModels/0.25/AH/CmC/COX3/R	CmC	44	10.4892	6.91525	0.00348/0.00348/0.00348	0.78906	1.00000/1.00000/1.00000	0.00496	0.27250/0.14209/0.10525	0.20598	-5097.87	Bayes Empirical Bayes (BEB) probabilities for 3 classes (class) (amino acids refer to 1st sequence: T7MT_MnEm) 44 T 0.39896 0.00688 0.59416 ( 3) 122 T 0.01264 0.32351 0.66385 ( 3) 164 S 0.33123 0.03473 0.63404 ( 3) 167 V 0.23091 0.02577 0.74332 ( 3) 175 M 0.08672 0.01926 0.89402 ( 3)
ExampleDatasetResults/CladeModels/0.25/AH/CmC/CYTB/R	CmC	44	12.1919	6.89746	0.00565/0.00565/0.00565	0.75706	1.00000/1.00000/1.00000	0.00634	0.27250/0.16635/0.09658	0.2366	-8142.04	Bayes Empirical Bayes (BEB) probabilities for 3 classes (class) (amino acids refer to 1st sequence: T7MT_MnEm) 3;T;0.05589;0.00846;0.93565;(;3) 30 A 0.03125 0.05182 0.91692 ( 3) 68 A 0.04654 0.00110 0.95236 ( 3) 124 V 0.21208 0.00044 0.78748 ( 3) 189 T 0.14357 0.00632 0.85011 ( 3) 247 S 0.49016 0.00077 0.50907 ( 3) 307 L 0.04148 0.12302 0.83550 ( 3) 316 I 0.26118 0.03652 0.70231 ( 3) 322 T 0.4491…
ExampleDatasetResults/CladeModels/0.25/AH/CmC/ND1/R	CmC	44	13.2403	6.34186	0.00730/0.00730/0.00730	0.6308	1.00000/1.00000/1.00000	0.00177	0.27250/0.15418/0.08720	0.36743	-7531.53	Bayes Empirical Bayes (BEB) probabilities for 3 classes (class) (amino acids refer to 1st sequence: T7MT_MnEm) 2;K;0.20280;0.20068;0.59652;(;3) 3;T;0.00529;0.02995;0.96476;(;3) 7;M;0.16143;0.00211;0.83646;(;3) 8;S;0.05650;0.00015;0.94335;(;3) 14 I 0.01287 0.00645 0.98068 ( 3) 52 A 0.03017 0.00055 0.96928 ( 3) 56 V 0.36141 0.00044 0.63814 ( 3) 72 T 0.32213 0.00012 0.67775 ( 3) 75 I 0.21717 0.00276…
ExampleDatasetResults/CladeModels/0.25/AH/CmC/ND2/R	CmC	44	14.8654	6.73927	0.01634/0.01634/0.01634	0.63732	1.00000/1.00000/1.00000	0.01046	0.27250/0.19234/0.13891	0.35222	-8623.45	Bayes Empirical Bayes (BEB) probabilities for 3 classes (class) (amino acids refer to 1st sequence: T7MT_MnEm) 2;N;0.35504;0.00013;0.64483;(;3) 4;H;0.01181;0.01530;0.97289;(;3) 6;S;0.19036;0.00542;0.80422;(;3) 9;I;0.00417;0.00320;0.99263;(;3) 11 T 0.04988 0.00008 0.95003 ( 3) 18 M 0.00699 0.00510 0.98792 ( 3) 27 I 0.47308 0.00004 0.52688 ( 3) 28 L 0.30057 0.00140 0.69803 ( 3) 31 T 0.04495 0.00111…
ExampleDatasetResults/CladeModels/0.25/AH/CmC/ND3/R	CmC	44	13.7659	6.41808	0.00428/0.00428/0.00428	0.46544	1.00000/1.00000/1.00000	0.06255	0.27250/0.28577/0.09213	0.472	-3113.51	Bayes Empirical Bayes (BEB) probabilities for 3 classes (class) (amino acids refer to 1st sequence: T7MT_MnEm) 3;M;0.09788;0.00001;0.90212;(;3) 4;T;0.01303;0.00073;0.98624;(;3) 5;I;0.00018;0.08860;0.91122;(;3) 7;I;0.05311;0.00253;0.94436;(;3) 8;M;0.00960;0.00114;0.98926;(;3) 9;I;0.00701;0.00386;0.98913;(;3) 10 V 0.18704 0.00205 0.81090 ( 3) 13 T 0.32753 0.00013 0.67233 ( 3) 14 L 0.03934 0.00355 0…
ExampleDatasetResults/CladeModels/0.25/AH/CmC/ND4/R	CmC	44	14.4062	7.23856	0.00970/0.00970/0.00970	0.65413	1.00000/1.00000/1.00000	0	0.27250/0.16309/0.10113	0.34587	-10817.6	Bayes Empirical Bayes (BEB) probabilities for 3 classes (class) (amino acids refer to 1st sequence: T7MT_MnEm) 15 A 0.00101 0.04802 0.95096 ( 3) 25 P 0.06861 0.01007 0.92132 ( 3) 27 T 0.31063 0.02195 0.66742 ( 3) 29 T 0.00603 0.01307 0.98090 ( 3) 30 H 0.00678 0.00200 0.99122 ( 3) 32 F 0.21454 0.00100 0.78446 ( 3) 42 F 0.00221 0.00538 0.99241 ( 3) 46 M 0.20659 0.00206 0.79135 ( 3) 47 E 0.49691 0.0…
ExampleDatasetResults/CladeModels/0.25/AH/CmC/ND4L/R	CmC	44	14.7656	6.93042	0.01425/0.01425/0.01425	0.66324	1.00000/1.00000/1.00000	0	0.27250/0.17557/0.19304	0.33676	-2371.48	Bayes Empirical Bayes (BEB) probabilities for 3 classes (class) (amino acids refer to 1st sequence: T7MT_MnEm) 4;T;0.00922;0.03343;0.95735;(;3) 7;S;0.02683;0.01856;0.95460;(;3) 10 S 0.03986 0.00016 0.95998 ( 3) 13 I 0.06098 0.00034 0.93867 ( 3) 35 G 0.00239 0.03208 0.96552 ( 3) 43 L 0.23916 0.00590 0.75494 ( 3) 46 W 0.00069 0.00540 0.99391 ( 3) 54 L 0.04739 0.05923 0.89338 ( 3) 55 T 0.04396 0.013…
ExampleDatasetResults/CladeModels/0.25/AH/CmC/ND5/R	CmC	44	14.5419	7.00576	0.00798/0.00798/0.00798	0.64186	1.00000/1.00000/1.00000	0.01755	0.27250/0.18334/0.11503	0.3406	-13973	Bayes Empirical Bayes (BEB) probabilities for 3 classes (class) (amino acids refer to 1st sequence: T7MT_MnEm) 3;T;0.18531;0.02890;0.78578;(;3) 4;L;0.07288;0.01213;0.91498;(;3) 9;F;0.00007;0.11599;0.88394;(;3) 12 A 0.00202 0.02784 0.97015 ( 3) 14 L 0.00031 0.07377 0.92592 ( 3) 15 M 0.01031 0.01149 0.97820 ( 3) 18 L 0.00335 0.01149 0.98516 ( 3) 21 M 0.00099 0.03931 0.95970 ( 3) 24 A 0.00004 0.3767…
ExampleDatasetResults/CladeModels/0.25/AH/CmC/TMConc2/R	CmC	44	10.9755	6.22299	0.00784/0.00784/0.00784	0.68251	1.00000/1.00000/1.00000	0.00812	0.27250/0.17392/0.12485	0.30937	-82011.1	Bayes Empirical Bayes (BEB) probabilities for 3 classes (class) (amino acids refer to 1st sequence: T7MT_MnEm) 7;D;0.21599;0.00032;0.78369;(;3) 21 I 0.06561 0.00015 0.93424 ( 3) 24 L 0.30733 0.00040 0.69227 ( 3) 25 L 0.48586 0.00048 0.51366 ( 3) 26 V 0.18353 0.00173 0.81474 ( 3) 30 I 0.35655 0.00020 0.64325 ( 3) 31 F 0.04312 0.03983 0.91704 ( 3) 48 S 0.00014 0.05291 0.94695 ( 3) 50 T 0.15445 0.00…
ExampleDatasetResults/CladeModels/0.25/AH/M2a_rel/ATP6/R	M2a_rel	42	11.3357	6.8909	0.18309	0.36145	1	0.01454	0.00934	0.62402	-5453.18
ExampleDatasetResults/CladeModels/0.25/AH/M2a_rel/ATP8/R	M2a_rel	42	18.0326	11.808	0.24471	0.48564	1	0.10406	0.00449	0.4103	-1361.89
ExampleDatasetResults/CladeModels/0.25/AH/M2a_rel/COX1/R	M2a_rel	42	11.9385	8.07395	0.08888	0.11839	1	0.00062	0.00265	0.88099	-9550.57
ExampleDatasetResults/CladeModels/0.25/AH/M2a_rel/COX2/R	M2a_rel	42	10.2464	7.77963	0.13635	0.17921	1	0.00509	0.01086	0.81571	-4497.14
ExampleDatasetResults/CladeModels/0.25/AH/M2a_rel/COX3/R	M2a_rel	42	10.3701	6.83784	0.13153	0.20054	1	0.00367	0.00377	0.79579	-5098.73
ExampleDatasetResults/CladeModels/0.25/AH/M2a_rel/CYTB/R	M2a_rel	42	11.6618	6.7399	0.13777	0.23103	1	0.00754	0.00615	0.76143	-8147.32
ExampleDatasetResults/CladeModels/0.25/AH/M2a_rel/ND1/R	M2a_rel	42	12.8277	6.17575	0.12594	0.3632	1	0.00185	0.00774	0.63495	-7537.5
ExampleDatasetResults/CladeModels/0.25/AH/M2a_rel/ND2/R	M2a_rel	42	14.4025	6.59665	0.17148	0.34951	1	0.01155	0.01705	0.63894	-8625.56
ExampleDatasetResults/CladeModels/0.25/AH/M2a_rel/ND3/R	M2a_rel	42	12.9651	6.03978	0.21551	0.45088	1	0.04518	0.00792	0.50393	-3122.15
ExampleDatasetResults/CladeModels/0.25/AH/M2a_rel/ND4/R	M2a_rel	42	14.0385	7.08843	0.13944	0.3369	1	0.00174	0.01041	0.66136	-10823.4
ExampleDatasetResults/CladeModels/0.25/AH/M2a_rel/ND4L/R	M2a_rel	42	14.812	6.9438	0.18103	0.34033	1	0	0.01393	0.65967	-2371.53
ExampleDatasetResults/CladeModels/0.25/AH/M2a_rel/ND5/R	M2a_rel	42	14.1161	6.84215	0.16515	0.32053	1	0.00892	0.00982	0.67055	-13979
ExampleDatasetResults/CladeModels/0.25/AH/M2a_rel/TMConc2/R	M2a_rel	42	10.773	6.12552	0.15457	0.30551	1	0.00831	0.00822	0.68618	-82034.4
ExampleDatasetResults/CladeModels/0.5/AH/CmC/ATP6/R	CmC	44	11.5467	7.02562	0.00941/0.00941/0.00941	0.6271	1.00000/1.00000/1.00000	0.01338	0.54499/0.21219/0.14826	0.35952	-5451.29	Bayes Empirical Bayes (BEB) probabilities for 3 classes (class) (amino acids refer to 1st sequence: T7MT_MnEm) 7;D;0.06201;0.00749;0.93050;(;3) 11 S 0.46009 0.00040 0.53951 ( 3) 17 I 0.18569 0.00643 0.80787 ( 3) 21 I 0.03041 0.00042 0.96917 ( 3) 24 L 0.13688 0.00409 0.85903 ( 3) 25 L 0.21782 0.00528 0.77690 ( 3) 26 V 0.05952 0.00523 0.93525 ( 3) 30 I 0.08738 0.00223 0.91039 ( 3) 31 F 0.01307 0.17…
ExampleDatasetResults/CladeModels/0.5/AH/CmC/ATP8/R	CmC	44	19.3484	12.156	0.00387/0.00387/0.00387	0.40812	1.00000/1.00000/1.00000	0.10864	0.54499/0.29443/0.18139	0.48324	-1360.9	Bayes Empirical Bayes (BEB) probabilities for 3 classes (class) (amino acids refer to 1st sequence: T7MT_MnEm) 7;D;0.00887;0.04529;0.94584;(;3) 11 L 0.24561 0.00189 0.75250 ( 3) 12 I 0.01438 0.00633 0.97929 ( 3) 14 S 0.01547 0.00426 0.98026 ( 3) 15 S 0.01918 0.09325 0.88757 ( 3) 19 M 0.38705 0.06333 0.54962 ( 3) 21 I 0.01579 0.38826 0.59595 ( 3) 22 V 0.04245 0.00149 0.95606 ( 3) 23 L 0.00201 0.20…
ExampleDatasetResults/CladeModels/0.5/AH/CmC/COX1/R	CmC	44	12.2484	8.41125	0.00218/0.00218/0.00218	0.86807	1.00000/1.00000/1.00000	0	0.54499/0.13159/0.03475	0.13193	-9533.53	Bayes Empirical Bayes (BEB) probabilities for 3 classes (class) (amino acids refer to 1st sequence: T7MT_MnEm) 170 S 0.03257 0.00058 0.96685 ( 3) 259 G 0.24315 0.00306 0.75379 ( 3) 333 A 0.17026 0.00046 0.82928 ( 3) 407 T 0.06596 0.00294 0.93110 ( 3) 479 V 0.13841 0.06887 0.79272 ( 3) 483 T 0.00073 0.07567 0.92360 ( 3)
ExampleDatasetResults/CladeModels/0.5/AH/CmC/COX2/R	CmC	44	10.8695	8.02202	0.00676/0.00676/0.00676	0.73056	1.00000/1.00000/1.00000	0.00908	0.54499/0.16219/0.03169	0.26036	-4480.84	Bayes Empirical Bayes (BEB) probabilities for 3 classes (class) (amino acids refer to 1st sequence: T7MT_MnEm) 44 L 0.33785 0.08014 0.58201 ( 3) 127 D 0.00332 0.01726 0.97942 ( 3) 132 H 0.36980 0.01460 0.61560 ( 3) 133 F 0.14110 0.00077 0.85812 ( 3) 165 I 0.09606 0.00375 0.90020 ( 3) 175 I 0.18356 0.00074 0.81570 ( 3) 186 I 0.00730 0.04256 0.95014 ( 3) 188 R 0.14886 0.00762 0.84352 ( 3)
ExampleDatasetResults/CladeModels/0.5/AH/CmC/COX3/R	CmC	44	10.4892	6.91525	0.00348/0.00348/0.00348	0.78906	1.00000/1.00000/1.00000	0.00496	0.54499/0.14209/0.10525	0.20598	-5097.87	Bayes Empirical Bayes (BEB) probabilities for 3 classes (class) (amino acids refer to 1st sequence: T7MT_MnEm) 44 T 0.39896 0.00688 0.59416 ( 3) 122 T 0.01264 0.32351 0.66385 ( 3) 164 S 0.33122 0.03473 0.63404 ( 3) 167 V 0.23091 0.02577 0.74333 ( 3) 175 M 0.08672 0.01926 0.89402 ( 3)
ExampleDatasetResults/CladeModels/0.5/AH/CmC/CYTB/R	CmC	44	12.1919	6.89745	0.00565/0.00565/0.00565	0.75706	1.00000/1.00000/1.00000	0.00634	0.54499/0.16635/0.09658	0.2366	-8142.04	Bayes Empirical Bayes (BEB) probabilities for 3 classes (class) (amino acids refer to 1st sequence: T7MT_MnEm) 3;T;0.05589;0.00846;0.93565;(;3) 30 A 0.03125 0.05182 0.91692 ( 3) 68 A 0.04654 0.00110 0.95236 ( 3) 124 V 0.21208 0.00044 0.78748 ( 3) 189 T 0.14357 0.00632 0.85011 ( 3) 247 S 0.49016 0.00077 0.50907 ( 3) 307 L 0.04148 0.12302 0.83550 ( 3) 316 I 0.26118 0.03652 0.70230 ( 3) 322 T 0.4491…
ExampleDatasetResults/CladeModels/0.5/AH/CmC/ND1/R	CmC	44	13.2403	6.34186	0.00730/0.00730/0.00730	0.6308	1.00000/1.00000/1.00000	0.00177	0.54499/0.15418/0.08720	0.36743	-7531.53	Bayes Empirical Bayes (BEB) probabilities for 3 classes (class) (amino acids refer to 1st sequence: T7MT_MnEm) 2;K;0.20280;0.20068;0.59652;(;3) 3;T;0.00529;0.02995;0.96476;(;3) 7;M;0.16143;0.00211;0.83646;(;3) 8;S;0.05650;0.00015;0.94335;(;3) 14 I 0.01287 0.00645 0.98068 ( 3) 52 A 0.03017 0.00055 0.96928 ( 3) 56 V 0.36141 0.00044 0.63814 ( 3) 72 T 0.32213 0.00012 0.67775 ( 3) 75 I 0.21717 0.00276…
ExampleDatasetResults/CladeModels/0.5/AH/CmC/ND2/R	CmC	44	14.8654	6.73927	0.01634/0.01634/0.01634	0.63732	1.00000/1.00000/1.00000	0.01046	0.54499/0.19234/0.13891	0.35222	-8623.45	Bayes Empirical Bayes (BEB) probabilities for 3 classes (class) (amino acids refer to 1st sequence: T7MT_MnEm) 2;N;0.35504;0.00013;0.64483;(;3) 4;H;0.01181;0.01530;0.97289;(;3) 6;S;0.19036;0.00542;0.80422;(;3) 9;I;0.00417;0.00320;0.99263;(;3) 11 T 0.04988 0.00008 0.95003 ( 3) 18 M 0.00699 0.00510 0.98792 ( 3) 27 I 0.47308 0.00004 0.52688 ( 3) 28 L 0.30057 0.00140 0.69803 ( 3) 31 T 0.04495 0.00111…
ExampleDatasetResults/CladeModels/0.5/AH/CmC/ND3/R	CmC	44	13.7659	6.41808	0.00428/0.00428/0.00428	0.46544	1.00000/1.00000/1.00000	0.06255	0.54499/0.28577/0.09213	0.472	-3113.51	Bayes Empirical Bayes (BEB) probabilities for 3 classes (class) (amino acids refer to 1st sequence: T7MT_MnEm) 3;M;0.09788;0.00001;0.90212;(;3) 4;T;0.01303;0.00073;0.98624;(;3) 5;I;0.00018;0.08860;0.91122;(;3) 7;I;0.05311;0.00253;0.94436;(;3) 8;M;0.00960;0.00114;0.98926;(;3) 9;I;0.00701;0.00386;0.98913;(;3) 10 V 0.18704 0.00205 0.81090 ( 3) 13 T 0.32754 0.00013 0.67233 ( 3) 14 L 0.03934 0.00355 0…
ExampleDatasetResults/CladeModels/0.5/AH/CmC/ND4/R	CmC	44	14.4062	7.23856	0.00970/0.00970/0.00970	0.65413	1.00000/1.00000/1.00000	0	0.54499/0.16309/0.10113	0.34587	-10817.6	Bayes Empirical Bayes (BEB) probabilities for 3 classes (class) (amino acids refer to 1st sequence: T7MT_MnEm) 15 A 0.00101 0.04802 0.95096 ( 3) 25 P 0.06861 0.01007 0.92132 ( 3) 27 T 0.31063 0.02195 0.66742 ( 3) 29 T 0.00603 0.01307 0.98090 ( 3) 30 H 0.00678 0.00200 0.99122 ( 3) 32 F 0.21454 0.00100 0.78446 ( 3) 42 F 0.00221 0.00538 0.99241 ( 3) 46 M 0.20659 0.00206 0.79135 ( 3) 47 E 0.49691 0.0…
ExampleDatasetResults/CladeModels/0.5/AH/CmC/ND4L/R	CmC	44	14.7656	6.93042	0.01425/0.01425/0.01425	0.66324	1.00000/1.00000/1.00000	0	0.54499/0.17557/0.19304	0.33676	-2371.48	Bayes Empirical Bayes (BEB) probabilities for 3 classes (class) (amino acids refer to 1st sequence: T7MT_MnEm) 4;T;0.00922;0.03343;0.95735;(;3) 7;S;0.02683;0.01856;0.95460;(;3) 10 S 0.03986 0.00016 0.95998 ( 3) 13 I 0.06098 0.00034 0.93867 ( 3) 35 G 0.00239 0.03208 0.96552 ( 3) 43 L 0.23916 0.00590 0.75494 ( 3) 46 W 0.00069 0.00540 0.99391 ( 3) 54 L 0.04739 0.05923 0.89338 ( 3) 55 T 0.04396 0.013…
ExampleDatasetResults/CladeModels/0.5/AH/CmC/ND5/R	CmC	44	14.5418	7.0062	0.00798/0.00798/0.00798	0.64186	1.00000/1.00000/1.00000	0.01756	0.54499/0.18333/0.11502	0.34059	-13973	Bayes Empirical Bayes (BEB) probabilities for 3 classes (class) (amino acids refer to 1st sequence: T7MT_MnEm) 3;T;0.18515;0.02889;0.78595;(;3) 4;L;0.07293;0.01215;0.91493;(;3) 9;F;0.00007;0.11598;0.88395;(;3) 12 A 0.00202 0.02788 0.97010 ( 3) 14 L 0.00031 0.07380 0.92589 ( 3) 15 M 0.01030 0.01149 0.97821 ( 3) 18 L 0.00335 0.01150 0.98515 ( 3) 21 M 0.00099 0.03931 0.95970 ( 3) 24 A 0.00004 0.3763…
ExampleDatasetResults/CladeModels/0.5/AH/CmC/TMConc2/R	CmC	44	10.9755	6.22298	0.00784/0.00784/0.00784	0.68251	1.00000/1.00000/1.00000	0.00812	0.54499/0.17392/0.12485	0.30937	-82011.1	Bayes Empirical Bayes (BEB) probabilities for 3 classes (class) (amino acids refer to 1st sequence: T7MT_MnEm) 7;D;0.21599;0.00032;0.78369;(;3) 21 I 0.06561 0.00015 0.93424 ( 3) 24 L 0.30733 0.00040 0.69227 ( 3) 25 L 0.48586 0.00048 0.51366 ( 3) 26 V 0.18353 0.00173 0.81474 ( 3) 30 I 0.35655 0.00020 0.64325 ( 3) 31 F 0.04312 0.03983 0.91704 ( 3) 48 S 0.00014 0.05291 0.94695 ( 3) 50 T 0.15445 0.00…
ExampleDatasetResults/CladeModels/0.5/AH/M2a_rel/ATP6/R	M2a_rel	42	11.3357	6.89091	0.00934	0.62402	1	0.01454	0.18309	0.36145	-5453.18
ExampleDatasetResults/CladeModels/0.5/AH/M2a_rel/ATP8/R	M2a_rel	42	18.0326	11.808	0.00449	0.4103	1	0.10406	0.24471	0.48564	-1361.89
ExampleDatasetResults/CladeModels/0.5/AH/M2a_rel/COX1/R	M2a_rel	42	11.9385	8.07392	0.00265	0.88099	1	0.00062	0.08888	0.11839	-9550.57
ExampleDatasetResults/CladeModels/0.5/AH/M2a_rel/COX2/R	M2a_rel	42	10.2464	7.77963	0.01086	0.81571	1	0.00509	0.13635	0.17921	-4497.14
ExampleDatasetResults/CladeModels/0.5/AH/M2a_rel/COX3/R	M2a_rel	42	10.37	6.83785	0.00377	0.79579	1	0.00367	0.13153	0.20054	-5098.73
ExampleDatasetResults/CladeModels/0.5/AH/M2a_rel/CYTB/R	M2a_rel	42	11.6618	6.7399	0.00615	0.76143	1	0.00754	0.13777	0.23103	-8147.32
ExampleDatasetResults/CladeModels/0.5/AH/M2a_rel/ND1/R	M2a_rel	42	12.8277	6.17575	0.00774	0.63495	1	0.00185	0.12594	0.3632	-7537.5
ExampleDatasetResults/CladeModels/0.5/AH/M2a_rel/ND2/R	M2a_rel	42	14.4025	6.59665	0.01705	0.63894	1	0.01155	0.17148	0.34951	-8625.56
ExampleDatasetResults/CladeModels/0.5/AH/M2a_rel/ND3/R	M2a_rel	42	12.9652	6.03979	0.00792	0.50393	1	0.04518	0.21551	0.45088	-3122.15
ExampleDatasetResults/CladeModels/0.5/AH/M2a_rel/ND4/R	M2a_rel	42	14.0385	7.08843	0.01041	0.66136	1	0.00174	0.13944	0.3369	-10823.4
ExampleDatasetResults/CladeModels/0.5/AH/M2a_rel/ND4L/R	M2a_rel	42	14.812	6.9438	0.01393	0.65967	1	0	0.18103	0.34033	-2371.53
ExampleDatasetResults/CladeModels/0.5/AH/M2a_rel/ND5/R	M2a_rel	42	14.1157	6.84081	0.00981	0.67058	1	0.0089	0.16513	0.32052	-13979
ExampleDatasetResults/CladeModels/0.5/AH/M2a_rel/TMConc2/R	M2a_rel	42	10.773	6.12553	0.00822	0.68618	1	0.00831	0.15457	0.30551	-82034.4
ExampleDatasetResults/CladeModels/0.75/AH/CmC/ATP6/R	CmC	44	11.5467	7.02561	0.00941/0.00941/0.00941	0.6271	1.00000/1.00000/1.00000	0.01338	0.81749/0.21219/0.14826	0.35952	-5451.29	Bayes Empirical Bayes (BEB) probabilities for 3 classes (class) (amino acids refer to 1st sequence: T7MT_MnEm) 7;D;0.06201;0.00749;0.93050;(;3) 11 S 0.46009 0.00040 0.53951 ( 3) 17 I 0.18569 0.00643 0.80787 ( 3) 21 I 0.03041 0.00042 0.96917 ( 3) 24 L 0.13688 0.00409 0.85903 ( 3) 25 L 0.21782 0.00528 0.77690 ( 3) 26 V 0.05952 0.00523 0.93525 ( 3) 30 I 0.08738 0.00223 0.91039 ( 3) 31 F 0.01307 0.17…
ExampleDatasetResults/CladeModels/0.75/AH/CmC/ATP8/R	CmC	44	19.3484	12.156	0.00387/0.00387/0.00387	0.40812	1.00000/1.00000/1.00000	0.10864	0.81749/0.29443/0.18139	0.48324	-1360.9	Bayes Empirical Bayes (BEB) probabilities for 3 classes (class) (amino acids refer to 1st sequence: T7MT_MnEm) 7;D;0.00887;0.04529;0.94584;(;3) 11 L 0.24561 0.00189 0.75250 ( 3) 12 I 0.01438 0.00633 0.97929 ( 3) 14 S 0.01547 0.00426 0.98026 ( 3) 15 S 0.01918 0.09325 0.88757 ( 3) 19 M 0.38705 0.06333 0.54962 ( 3) 21 I 0.01579 0.38826 0.59595 ( 3) 22 V 0.04245 0.00149 0.95606 ( 3) 23 L 0.00201 0.20…
ExampleDatasetResults/CladeModels/0.75/AH/CmC/COX1/R	CmC	44	12.2484	8.41125	0.00218/0.00218/0.00218	0.86807	1.00000/1.00000/1.00000	0	0.81749/0.13159/0.03475	0.13193	-9533.53	Bayes Empirical Bayes (BEB) probabilities for 3 classes (class) (amino acids refer to 1st sequence: T7MT_MnEm) 170 S 0.03257 0.00058 0.96685 ( 3) 259 G 0.24316 0.00306 0.75379 ( 3) 333 A 0.17026 0.00046 0.82927 ( 3) 407 T 0.06596 0.00294 0.93110 ( 3) 479 V 0.13842 0.06887 0.79272 ( 3) 483 T 0.00073 0.07567 0.92360 ( 3)
ExampleDatasetResults/CladeModels/0.75/AH/CmC/COX2/R	CmC	44	10.8695	8.02202	0.00676/0.00676/0.00676	0.73056	1.00000/1.00000/1.00000	0.00908	0.81749/0.16219/0.03169	0.26036	-4480.84	Bayes Empirical Bayes (BEB) probabilities for 3 classes (class) (amino acids refer to 1st sequence: T7MT_MnEm) 44 L 0.33785 0.08014 0.58201 ( 3) 127 D 0.00332 0.01726 0.97942 ( 3) 132 H 0.36979 0.01460 0.61560 ( 3) 133 F 0.14110 0.00077 0.85812 ( 3) 165 I 0.09605 0.00375 0.90020 ( 3) 175 I 0.18356 0.00074 0.81570 ( 3) 186 I 0.00730 0.04256 0.95014 ( 3) 188 R 0.14886 0.00762 0.84351 ( 3)
ExampleDatasetResults/CladeModels/0.75/AH/CmC/COX3/R	CmC	44	10.4892	6.91525	0.00348/0.00348/0.00348	0.78906	1.00000/1.00000/1.00000	0.00496	0.81749/0.14209/0.10525	0.20598	-5097.87	Bayes Empirical Bayes (BEB) probabilities for 3 classes (class) (amino acids refer to 1st sequence: T7MT_MnEm) 44 T 0.39896 0.00688 0.59416 ( 3) 122 T 0.01264 0.32351 0.66385 ( 3) 164 S 0.33123 0.03473 0.63404 ( 3) 167 V 0.23091 0.02577 0.74332 ( 3) 175 M 0.08672 0.01926 0.89402 ( 3)
ExampleDatasetResults/CladeModels/0.75/AH/CmC/CYTB/R	CmC	44	12.1919	6.89745	0.00565/0.00565/0.00565	0.75706	1.00000/1.00000/1.00000	0.00634	0.81749/0.16635/0.09658	0.2366	-8142.04	Bayes Empirical Bayes (BEB) probabilities for 3 classes (class) (amino acids refer to 1st sequence: T7MT_MnEm) 3;T;0.05589;0.00846;0.93565;(;3) 30 A 0.03125 0.05182 0.91692 ( 3) 68 A 0.04654 0.00110 0.95236 ( 3) 124 V 0.21208 0.00044 0.78748 ( 3) 189 T 0.14357 0.00632 0.85011 ( 3) 247 S 0.49016 0.00077 0.50907 ( 3) 307 L 0.04148 0.12302 0.83550 ( 3) 316 I 0.26118 0.03652 0.70231 ( 3) 322 T 0.4491…
ExampleDatasetResults/CladeModels/0.75/AH/CmC/ND1/R	CmC	44	13.2403	6.34186	0.00730/0.00730/0.00730	0.6308	1.00000/1.00000/1.00000	0.00177	0.81749/0.15418/0.08720	0.36743	-7531.53	Bayes Empirical Bayes (BEB) probabilities for 3 classes (class) (amino acids refer to 1st sequence: T7MT_MnEm) 2;K;0.20280;0.20068;0.59652;(;3) 3;T;0.00529;0.02995;0.96476;(;3) 7;M;0.16143;0.00211;0.83646;(;3) 8;S;0.05650;0.00015;0.94335;(;3) 14 I 0.01287 0.00645 0.98068 ( 3) 52 A 0.03017 0.00055 0.96928 ( 3) 56 V 0.36141 0.00044 0.63814 ( 3) 72 T 0.32213 0.00012 0.67775 ( 3) 75 I 0.21717 0.00276…
ExampleDatasetResults/CladeModels/0.75/AH/CmC/ND2/R	CmC	44	14.8654	6.73927	0.01634/0.01634/0.01634	0.63732	1.00000/1.00000/1.00000	0.01046	0.81749/0.19234/0.13891	0.35222	-8623.45	Bayes Empirical Bayes (BEB) probabilities for 3 classes (class) (amino acids refer to 1st sequence: T7MT_MnEm) 2;N;0.35504;0.00013;0.64483;(;3) 4;H;0.01181;0.01530;0.97289;(;3) 6;S;0.19036;0.00542;0.80422;(;3) 9;I;0.00417;0.00320;0.99263;(;3) 11 T 0.04988 0.00008 0.95003 ( 3) 18 M 0.00699 0.00510 0.98792 ( 3) 27 I 0.47308 0.00004 0.52688 ( 3) 28 L 0.30057 0.00140 0.69803 ( 3) 31 T 0.04495 0.00111…
ExampleDatasetResults/CladeModels/0.75/AH/CmC/ND3/R	CmC	44	13.7659	6.41808	0.00428/0.00428/0.00428	0.46544	1.00000/1.00000/1.00000	0.06255	0.81749/0.28577/0.09213	0.472	-3113.51	Bayes Empirical Bayes (BEB) probabilities for 3 classes (class) (amino acids refer to 1st sequence: T7MT_MnEm) 3;M;0.09788;0.00001;0.90212;(;3) 4;T;0.01303;0.00073;0.98624;(;3) 5;I;0.00018;0.08860;0.91122;(;3) 7;I;0.05311;0.00253;0.94436;(;3) 8;M;0.00960;0.00114;0.98926;(;3) 9;I;0.00701;0.00386;0.98913;(;3) 10 V 0.18704 0.00205 0.81090 ( 3) 13 T 0.32754 0.00013 0.67233 ( 3) 14 L 0.03934 0.00355 0…
ExampleDatasetResults/CladeModels/0.75/AH/CmC/ND4/R	CmC	44	14.4062	7.23856	0.00970/0.00970/0.00970	0.65413	1.00000/1.00000/1.00000	0	0.81749/0.16309/0.10113	0.34587	-10817.6	Bayes Empirical Bayes (BEB) probabilities for 3 classes (class) (amino acids refer to 1st sequence: T7MT_MnEm) 15 A 0.00101 0.04802 0.95096 ( 3) 25 P 0.06861 0.01007 0.92132 ( 3) 27 T 0.31063 0.02195 0.66742 ( 3) 29 T 0.00603 0.01307 0.98090 ( 3) 30 H 0.00678 0.00200 0.99122 ( 3) 32 F 0.21454 0.00100 0.78446 ( 3) 42 F 0.00221 0.00538 0.99241 ( 3) 46 M 0.20659 0.00206 0.79135 ( 3) 47 E 0.49691 0.0…
ExampleDatasetResults/CladeModels/0.75/AH/CmC/ND4L/R	CmC	44	14.7656	6.93042	0.01425/0.01425/0.01425	0.66324	1.00000/1.00000/1.00000	0	0.81749/0.17557/0.19304	0.33676	-2371.48	Bayes Empirical Bayes (BEB) probabilities for 3 classes (class) (amino acids refer to 1st sequence: T7MT_MnEm) 4;T;0.00922;0.03343;0.95735;(;3) 7;S;0.02683;0.01856;0.95460;(;3) 10 S 0.03986 0.00016 0.95998 ( 3) 13 I 0.06098 0.00034 0.93867 ( 3) 35 G 0.00239 0.03208 0.96552 ( 3) 43 L 0.23916 0.00590 0.75494 ( 3) 46 W 0.00069 0.00540 0.99391 ( 3) 54 L 0.04739 0.05923 0.89338 ( 3) 55 T 0.04396 0.013…
ExampleDatasetResults/CladeModels/0.75/AH/CmC/ND5/R	CmC	44	14.5425	7.00658	0.00798/0.00798/0.00798	0.64186	1.00000/1.00000/1.00000	0.01756	0.81749/0.18334/0.11502	0.34058	-13973	Bayes Empirical Bayes (BEB) probabilities for 3 classes (class) (amino acids refer to 1st sequence: T7MT_MnEm) 3;T;0.18502;0.02887;0.78611;(;3) 4;L;0.07300;0.01216;0.91484;(;3) 9;F;0.00007;0.11592;0.88401;(;3) 12 A 0.00202 0.02792 0.97006 ( 3) 14 L 0.00031 0.07383 0.92587 ( 3) 15 M 0.01030 0.01148 0.97823 ( 3) 18 L 0.00335 0.01151 0.98514 ( 3) 21 M 0.00099 0.03929 0.95973 ( 3) 24 A 0.00004 0.3757…
ExampleDatasetResults/CladeModels/0.75/AH/CmC/TMConc2/R	CmC	44	10.9755	6.22299	0.00784/0.00784/0.00784	0.68251	1.00000/1.00000/1.00000	0.00812	0.81749/0.17392/0.12485	0.30937	-82011.1	Bayes Empirical Bayes (BEB) probabilities for 3 classes (class) (amino acids refer to 1st sequence: T7MT_MnEm) 7;D;0.21599;0.00032;0.78369;(;3) 21 I 0.06561 0.00015 0.93424 ( 3) 24 L 0.30734 0.00040 0.69227 ( 3) 25 L 0.48586 0.00048 0.51366 ( 3) 26 V 0.18353 0.00173 0.81474 ( 3) 30 I 0.35655 0.00020 0.64325 ( 3) 31 F 0.04312 0.03983 0.91705 ( 3) 48 S 0.00014 0.05291 0.94695 ( 3) 50 T 0.15445 0.00…
ExampleDatasetResults/CladeModels/0.75/AH/M2a_rel/ATP6/R	M2a_rel	42	11.3357	6.8909	0.00934	0.62402	1	0.01454	0.18309	0.36145	-5453.18
ExampleDatasetResults/CladeModels/0.75/AH/M2a_rel/ATP8/R	M2a_rel	42	18.0325	11.808	0.00449	0.4103	1	0.10406	0.24471	0.48564	-1361.89
ExampleDatasetResults/CladeModels/0.75/AH/M2a_rel/COX1/R	M2a_rel	42	11.9385	8.07391	0.00265	0.88099	1	0.00062	0.08888	0.11839	-9550.57
ExampleDatasetResults/CladeModels/0.75/AH/M2a_rel/COX2/R	M2a_rel	42	10.2464	7.77963	0.01086	0.81571	1	0.00509	0.13635	0.17921	-4497.14
ExampleDatasetResults/CladeModels/0.75/AH/M2a_rel/COX3/R	M2a_rel	42	10.3701	6.83785	0.00377	0.79579	1	0.00367	0.13153	0.20054	-5098.73
ExampleDatasetResults/CladeModels/0.75/AH/M2a_rel/CYTB/R	M2a_rel	42	11.6618	6.7399	0.00615	0.76143	1	0.00754	0.13777	0.23103	-8147.32
ExampleDatasetResults/CladeModels/0.75/AH/M2a_rel/ND1/R	M2a_rel	42	12.8277	6.17575	0.00774	0.63495	1	0.00185	0.12594	0.3632	-7537.5
ExampleDatasetResults/CladeModels/0.75/AH/M2a_rel/ND2/R	M2a_rel	42	14.4025	6.59665	0.01705	0.63894	1	0.01155	0.17148	0.34951	-8625.56
ExampleDatasetResults/CladeModels/0.75/AH/M2a_rel/ND3/R	M2a_rel	42	12.9652	6.03978	0.00792	0.50393	1	0.04518	0.21551	0.45088	-3122.15
ExampleDatasetResults/CladeModels/0.75/AH/M2a_rel/ND4/R	M2a_rel	42	14.0385	7.08843	0.01041	0.66136	1	0.00174	0.13944	0.3369	-10823.4
ExampleDatasetResults/CladeModels/0.75/AH/M2a_rel/ND4L/R	M2a_rel	42	14.812	6.9438	0.01393	0.65967	1	0	0.18103	0.34033	-2371.53
ExampleDatasetResults/CladeModels/0.75/AH/M2a_rel/ND5/R	M2a_rel	42	14.1156	6.84196	0.00982	0.67054	1	0.00891	0.16516	0.32055	-13979
ExampleDatasetResults/CladeModels/0.75/AH/M2a_rel/TMConc2/R	M2a_rel	42	10.773	6.12552	0.00822	0.68618	1	0.00831	0.15457	0.30551	-82034.4
ExampleDatasetResults/CladeModels/1/AH/CmC/ATP6/R	CmC	44	11.5467	7.02562	0.00941/0.00941/0.00941	0.6271	1.00000/1.00000/1.00000	0.01338	1.08999/0.21219/0.14826	0.35952	-5451.29	Bayes Empirical Bayes (BEB) probabilities for 3 classes (class) (amino acids refer to 1st sequence: T7MT_MnEm) 7;D;0.06201;0.00749;0.93050;(;3) 11 S 0.46009 0.00040 0.53951 ( 3) 17 I 0.18569 0.00643 0.80787 ( 3) 21 I 0.03041 0.00042 0.96917 ( 3) 24 L 0.13688 0.00409 0.85903 ( 3) 25 L 0.21782 0.00528 0.77690 ( 3) 26 V 0.05952 0.00523 0.93525 ( 3) 30 I 0.08738 0.00223 0.91039 ( 3) 31 F 0.01307 0.17…
ExampleDatasetResults/CladeModels/1/AH/CmC/ATP8/R	CmC	44	19.3484	12.156	0.00387/0.00387/0.00387	0.40812	1.00000/1.00000/1.00000	0.10864	1.08999/0.29443/0.18139	0.48324	-1360.9	Bayes Empirical Bayes (BEB) probabilities for 3 classes (class) (amino acids refer to 1st sequence: T7MT_MnEm) 7;D;0.00887;0.04529;0.94584;(;3) 11 L 0.24561 0.00189 0.75250 ( 3) 12 I 0.01438 0.00633 0.97929 ( 3) 14 S 0.01547 0.00426 0.98026 ( 3) 15 S 0.01918 0.09325 0.88757 ( 3) 19 M 0.38705 0.06333 0.54962 ( 3) 21 I 0.01579 0.38826 0.59595 ( 3) 22 V 0.04245 0.00149 0.95606 ( 3) 23 L 0.00201 0.20…
ExampleDatasetResults/CladeModels/1/AH/CmC/COX1/R	CmC	44	12.2484	8.41123	0.00218/0.00218/0.00218	0.86807	1.00000/1.00000/1.00000	0	1.08999/0.13159/0.03475	0.13193	-9533.53	Bayes Empirical Bayes (BEB) probabilities for 3 classes (class) (amino acids refer to 1st sequence: T7MT_MnEm) 170 S 0.03257 0.00058 0.96685 ( 3) 259 G 0.24315 0.00306 0.75379 ( 3) 333 A 0.17026 0.00046 0.82928 ( 3) 407 T 0.06596 0.00294 0.93110 ( 3) 479 V 0.13841 0.06887 0.79272 ( 3) 483 T 0.00073 0.07567 0.92360 ( 3)
ExampleDatasetResults/CladeModels/1/AH/CmC/COX2/R	CmC	44	10.8695	8.02203	0.00676/0.00676/0.00676	0.73056	1.00000/1.00000/1.00000	0.00908	1.08999/0.16219/0.03169	0.26036	-4480.84	Bayes Empirical Bayes (BEB) probabilities for 3 classes (class) (amino acids refer to 1st sequence: T7MT_MnEm) 44 L 0.33785 0.08014 0.58201 ( 3) 127 D 0.00332 0.01726 0.97942 ( 3) 132 H 0.36979 0.01460 0.61560 ( 3) 133 F 0.14110 0.00077 0.85812 ( 3) 165 I 0.09605 0.00375 0.90020 ( 3) 175 I 0.18356 0.00074 0.81570 ( 3) 186 I 0.00730 0.04256 0.95014 ( 3) 188 R 0.14886 0.00762 0.84351 ( 3)
ExampleDatasetResults/CladeModels/1/AH/CmC/COX3/R	CmC	44	9.8826	6.76137	0.02108/0.02108/0.02108	0.96372	1.00000/1.00000/1.00000	0.03628	1.08999/8.88166/3.52946	0	-5195.8	Bayes Empirical Bayes (BEB) probabilities for 3 classes (class) (amino acids refer to 1st sequence: T7MT_MnEm) 44 T 0.15463 0.01406 0.83131 ( 3) 122 T 0.00352 0.30802 0.68846 ( 3) 164 S 0.31919 0.09485 0.58596 ( 3) 165 L 0.20125 0.09098 0.70777 ( 3) 167 V 0.22510 0.08347 0.69144 ( 3) 175 M 0.06780 0.06813 0.86407 ( 3)
ExampleDatasetResults/CladeModels/1/AH/CmC/CYTB/R	CmC	44	10.4471	6.34295	0.03171/0.03171/0.03171	0.9516	1.00000/1.00000/1.00000	0.0484	1.08999/7.85536/5.83153	0	-8329.44	Bayes Empirical Bayes (BEB) probabilities for 3 classes (class) (amino acids refer to 1st sequence: T7MT_MnEm) 2;A;0.42519;0.00117;0.57364;(;3) 3;T;0.01121;0.01020;0.97859;(;3) 30 A 0.00571 0.15154 0.84275 ( 3) 43 I 0.29817 0.10058 0.60125 ( 3) 68 A 0.00862 0.00279 0.98859 ( 3) 119 I 0.34881 0.00006 0.65113 ( 3) 123 L 0.29972 0.00152 0.69876 ( 3) 124 V 0.04268 0.00122 0.95610 ( 3) 182 F 0.43256 0…
ExampleDatasetResults/CladeModels/1/AH/CmC/ND1/R	CmC	44	13.2403	6.34186	0.00730/0.00730/0.00730	0.6308	1.00000/1.00000/1.00000	0.00177	1.08999/0.15418/0.08720	0.36743	-7531.53	Bayes Empirical Bayes (BEB) probabilities for 3 classes (class) (amino acids refer to 1st sequence: T7MT_MnEm) 2;K;0.20280;0.20068;0.59652;(;3) 3;T;0.00529;0.02995;0.96476;(;3) 7;M;0.16143;0.00211;0.83646;(;3) 8;S;0.05650;0.00015;0.94335;(;3) 14 I 0.01287 0.00645 0.98068 ( 3) 52 A 0.03017 0.00055 0.96928 ( 3) 56 V 0.36141 0.00044 0.63814 ( 3) 72 T 0.32213 0.00012 0.67775 ( 3) 75 I 0.21717 0.00276…
ExampleDatasetResults/CladeModels/1/AH/CmC/ND2/R	CmC	44	12.714	6.17851	0.06016/0.06016/0.06016	0.9418	1.00000/1.00000/1.00000	0.0582	1.08999/12.69086/21.10258	0	-8757.09	Bayes Empirical Bayes (BEB) probabilities for 3 classes (class) (amino acids refer to 1st sequence: T7MT_MnEm) 2;N;0.30199;0.00064;0.69738;(;3) 4;H;0.02182;0.28684;0.69134;(;3) 6;S;0.08137;0.01194;0.90669;(;3) 7;T;0.21478;0.00025;0.78496;(;3) 9;I;0.01284;0.05901;0.92816;(;3) 10 I 0.19571 0.00109 0.80320 ( 3) 11 T 0.03597 0.00050 0.96353 ( 3) 18 M 0.00830 0.03805 0.95364 ( 3) 27 I 0.35352 0.00012 …
ExampleDatasetResults/CladeModels/1/AH/CmC/ND3/R	CmC	44	13.7659	6.41808	0.00428/0.00428/0.00428	0.46544	1.00000/1.00000/1.00000	0.06255	1.08999/0.28577/0.09213	0.472	-3113.51	Bayes Empirical Bayes (BEB) probabilities for 3 classes (class) (amino acids refer to 1st sequence: T7MT_MnEm) 3;M;0.09788;0.00001;0.90212;(;3) 4;T;0.01303;0.00073;0.98624;(;3) 5;I;0.00018;0.08860;0.91122;(;3) 7;I;0.05311;0.00253;0.94436;(;3) 8;M;0.00960;0.00114;0.98926;(;3) 9;I;0.00701;0.00386;0.98913;(;3) 10 V 0.18704 0.00205 0.81090 ( 3) 13 T 0.32753 0.00013 0.67233 ( 3) 14 L 0.03934 0.00355 0…
ExampleDatasetResults/CladeModels/1/AH/CmC/ND4/R	CmC	44	14.4062	7.23856	0.00970/0.00970/0.00970	0.65414	1.00000/1.00000/1.00000	0	1.08999/0.16309/0.10113	0.34586	-10817.6	Bayes Empirical Bayes (BEB) probabilities for 3 classes (class) (amino acids refer to 1st sequence: T7MT_MnEm) 15 A 0.00101 0.04802 0.95096 ( 3) 25 P 0.06861 0.01007 0.92132 ( 3) 27 T 0.31063 0.02195 0.66742 ( 3) 29 T 0.00603 0.01307 0.98090 ( 3) 30 H 0.00678 0.00200 0.99122 ( 3) 32 F 0.21453 0.00100 0.78446 ( 3) 42 F 0.00221 0.00538 0.99241 ( 3) 46 M 0.20659 0.00206 0.79135 ( 3) 47 E 0.49691 0.0…
ExampleDatasetResults/CladeModels/1/AH/CmC/ND4L/R	CmC	44	14.7656	6.93042	0.01425/0.01425/0.01425	0.66324	1.00000/1.00000/1.00000	0	1.08999/0.17557/0.19304	0.33676	-2371.48	Bayes Empirical Bayes (BEB) probabilities for 3 classes (class) (amino acids refer to 1st sequence: T7MT_MnEm) 4;T;0.00922;0.03343;0.95735;(;3) 7;S;0.02683;0.01856;0.95460;(;3) 10 S 0.03986 0.00016 0.95998 ( 3) 13 I 0.06098 0.00034 0.93867 ( 3) 35 G 0.00239 0.03208 0.96552 ( 3) 43 L 0.23916 0.00590 0.75494 ( 3) 46 W 0.00069 0.00540 0.99391 ( 3) 54 L 0.04739 0.05923 0.89338 ( 3) 55 T 0.04396 0.013…
ExampleDatasetResults/CladeModels/1/AH/CmC/ND5/R	CmC	44	14.541	7.00521	0.00798/0.00798/0.00798	0.64187	1.00000/1.00000/1.00000	0.01755	1.08999/0.18334/0.11503	0.34058	-13973	Bayes Empirical Bayes (BEB) probabilities for 3 classes (class) (amino acids refer to 1st sequence: T7MT_MnEm) 3;T;0.18522;0.02890;0.78588;(;3) 4;L;0.07290;0.01214;0.91496;(;3) 9;F;0.00007;0.11598;0.88395;(;3) 12 A 0.00202 0.02785 0.97013 ( 3) 14 L 0.00031 0.07378 0.92592 ( 3) 15 M 0.01031 0.01149 0.97821 ( 3) 18 L 0.00335 0.01149 0.98516 ( 3) 21 M 0.00099 0.03931 0.95970 ( 3) 24 A 0.00004 0.3765…
ExampleDatasetResults/CladeModels/1/AH/CmC/TMConc2/R	CmC	44	10.2411	6.14916	0.04398/0.04398/0.04398	0.94638	1.00000/1.00000/1.00000	0.05362	1.08999/20.04341/12.75688	0	-83557.8	Bayes Empirical Bayes (BEB) probabilities for 3 classes (class) (amino acids refer to 1st sequence: T7MT_MnEm) 7;D;0.15780;0.00112;0.84108;(;3) 17 I 0.44286 0.00103 0.55611 ( 3) 21 I 0.02909 0.00026 0.97065 ( 3) 24 L 0.19443 0.00110 0.80448 ( 3) 25 L 0.34980 0.00190 0.64830 ( 3) 26 V 0.09615 0.00386 0.89999 ( 3) 28 S 0.43928 0.00026 0.56046 ( 3) 30 I 0.21011 0.00048 0.78941 ( 3) 31 F 0.02422 0.12…
ExampleDatasetResults/CladeModels/1/AH/M2a_rel/ATP6/R	M2a_rel	42	11.3357	6.8909	0.00934	0.62402	1	0.01454	0.18309	0.36145	-5453.18
ExampleDatasetResults/CladeModels/1/AH/M2a_rel/ATP8/R	M2a_rel	42	18.0326	11.808	0.00449	0.4103	1	0.10406	0.24471	0.48564	-1361.89
ExampleDatasetResults/CladeModels/1/AH/M2a_rel/COX1/R	M2a_rel	42	11.9385	8.07395	0.00265	0.88099	1	0.00062	0.08888	0.11839	-9550.57
ExampleDatasetResults/CladeModels/1/AH/M2a_rel/COX2/R	M2a_rel	42	10.2464	7.77963	0.01086	0.81571	1	0.00509	0.13635	0.17921	-4497.14
ExampleDatasetResults/CladeModels/1/AH/M2a_rel/COX3/R	M2a_rel	42	10.3701	6.83785	0.00377	0.79579	1	0.00367	0.13153	0.20054	-5098.73
ExampleDatasetResults/CladeModels/1/AH/M2a_rel/CYTB/R	M2a_rel	42	11.6618	6.7399	0.00615	0.76143	1	0.00754	0.13777	0.23103	-8147.32
ExampleDatasetResults/CladeModels/1/AH/M2a_rel/ND1/R	M2a_rel	42	12.8277	6.17575	0.00774	0.63495	1	0.00185	0.12594	0.3632	-7537.5
ExampleDatasetResults/CladeModels/1/AH/M2a_rel/ND2/R	M2a_rel	42	14.4025	6.59665	0.01705	0.63894	1	0.01155	0.17148	0.34951	-8625.56
ExampleDatasetResults/CladeModels/1/AH/M2a_rel/ND3/R	M2a_rel	42	12.9652	6.03978	0.00792	0.50393	1	0.04518	0.21551	0.45088	-3122.15
ExampleDatasetResults/CladeModels/1/AH/M2a_rel/ND4/R	M2a_rel	42	14.0385	7.08843	0.01041	0.66136	1	0.00174	0.13944	0.3369	-10823.4
ExampleDatasetResults/CladeModels/1/AH/M2a_rel/ND4L/R	M2a_rel	42	14.812	6.94379	0.01393	0.65967	1	0	0.18103	0.34033	-2371.53
ExampleDatasetResults/CladeModels/1/AH/M2a_rel/ND5/R	M2a_rel	42	14.114	6.84051	0.00982	0.67062	1	0.00889	0.16518	0.32048	-13979
ExampleDatasetResults/CladeModels/1/AH/M2a_rel/TMConc2/R	M2a_rel	42	10.773	6.12552	0.00822	0.68618	1	0.00831	0.15457	0.30551	-82034.4
ExampleDatasetResults/CladeModels/1.5/AH/CmC/ATP6/R	CmC	44	10.5765	6.62167	0.06390/0.06390/0.06390	0.96244	1.00000/1.00000/1.00000	0.03756	1.63498/19.99969/11.38129	0	-5562.71	Bayes Empirical Bayes (BEB) probabilities for 3 classes (class) (amino acids refer to 1st sequence: T7MT_MnEm) 5;F;0.45062;0.00089;0.54850;(;3) 7;D;0.10978;0.03270;0.85752;(;3) 11 S 0.41659 0.00087 0.58254 ( 3) 14 M 0.36201 0.00014 0.63785 ( 3) 17 I 0.15988 0.00691 0.83321 ( 3) 21 I 0.05979 0.00194 0.93827 ( 3) 24 L 0.09218 0.00495 0.90287 ( 3) 25 L 0.14846 0.00880 0.84274 ( 3) 26 V 0.03367 0.005…
ExampleDatasetResults/CladeModels/1.5/AH/CmC/ATP8/R	CmC	44	17.3656	14.4673	0.05602/0.05602/0.05602	0.60756	1.00000/1.00000/1.00000	0.34869	1.63498/1.00114/6.59352	0.04375	-1382.46	Bayes Empirical Bayes (BEB) probabilities for 3 classes (class) (amino acids refer to 1st sequence: T7MT_MnEm) 7;D;0.00080;0.28930;0.70990;(;3) 11 L 0.08227 0.06267 0.85506 ( 3) 12 I 0.00761 0.19685 0.79554 ( 3) 14 S 0.00631 0.15740 0.83630 ( 3) 15 S 0.00045 0.32292 0.67663 ( 3) 19 M 0.05374 0.21366 0.73260 ( 3) 21 I 0.00053 0.47608 0.52339 ( 3) 22 V 0.22012 0.06164 0.71824 ( 3) 27 I 0.45483 0.02…
ExampleDatasetResults/CladeModels/1.5/AH/CmC/COX1/R	CmC	44	11.528	8.04268	0.01047/0.01047/0.01047	0.98987	1.00000/1.00000/1.00000	0.01013	1.63498/2.06977/3.89539	0	-9641.01	Bayes Empirical Bayes (BEB) probabilities for 3 classes (class) (amino acids refer to 1st sequence: T7MT_MnEm) 170 S 0.03195 0.00093 0.96713 ( 3) 259 G 0.28468 0.00385 0.71147 ( 3) 333 A 0.16210 0.00066 0.83724 ( 3) 407 T 0.05532 0.00434 0.94034 ( 3) 479 V 0.13762 0.10332 0.75906 ( 3) 483 T 0.00055 0.09021 0.90924 ( 3)
ExampleDatasetResults/CladeModels/1.5/AH/CmC/COX2/R	CmC	44	9.91436	7.94708	0.02722/0.02722/0.02722	0.97098	1.00000/1.00000/1.00000	0.02902	1.63498/31.71679/15.25206	0	-4543.46	Bayes Empirical Bayes (BEB) probabilities for 3 classes (class) (amino acids refer to 1st sequence: T7MT_MnEm) 44 L 0.29080 0.16147 0.54773 ( 3) 127 D 0.00325 0.03781 0.95894 ( 3) 132 H 0.34912 0.02911 0.62177 ( 3) 133 F 0.13237 0.00134 0.86629 ( 3) 165 I 0.08421 0.00500 0.91079 ( 3) 175 I 0.17606 0.00125 0.82269 ( 3) 186 I 0.00546 0.08611 0.90843 ( 3) 188 R 0.13667 0.02196 0.84137 ( 3)
ExampleDatasetResults/CladeModels/1.5/AH/CmC/COX3/R	CmC	44	9.88257	6.76131	0.02108/0.02108/0.02108	0.96372	1.00000/1.00000/1.00000	0.03628	1.63498/29.50969/21.87598	0	-5195.8	Bayes Empirical Bayes (BEB) probabilities for 3 classes (class) (amino acids refer to 1st sequence: T7MT_MnEm) 44 T 0.15463 0.01406 0.83131 ( 3) 122 T 0.00352 0.30802 0.68846 ( 3) 164 S 0.31919 0.09484 0.58596 ( 3) 165 L 0.20125 0.09098 0.70777 ( 3) 167 V 0.22510 0.08347 0.69144 ( 3) 175 M 0.06780 0.06812 0.86408 ( 3)
ExampleDatasetResults/CladeModels/1.5/AH/CmC/CYTB/R	CmC	44	10.4472	6.34294	0.03171/0.03171/0.03171	0.9516	1.00000/1.00000/1.00000	0.0484	1.63498/22.34982/26.61370	0	-8329.44	Bayes Empirical Bayes (BEB) probabilities for 3 classes (class) (amino acids refer to 1st sequence: T7MT_MnEm) 2;A;0.42519;0.00117;0.57364;(;3) 3;T;0.01121;0.01020;0.97859;(;3) 30 A 0.00571 0.15154 0.84275 ( 3) 43 I 0.29817 0.10057 0.60125 ( 3) 68 A 0.00862 0.00279 0.98859 ( 3) 119 I 0.34881 0.00006 0.65113 ( 3) 123 L 0.29972 0.00152 0.69876 ( 3) 124 V 0.04268 0.00122 0.95610 ( 3) 182 F 0.43256 0…
ExampleDatasetResults/CladeModels/1.5/AH/CmC/ND1/R	CmC	44	12.0666	5.99767	0.04478/0.04478/0.04478	0.97249	1.00000/1.00000/1.00000	0.02751	1.63498/23.83520/16.80263	0	-7680.85	Bayes Empirical Bayes (BEB) probabilities for 3 classes (class) (amino acids refer to 1st sequence: T7MT_MnEm) 2;K;0.04440;0.19802;0.75758;(;3) 3;T;0.00352;0.07265;0.92383;(;3) 7;M;0.07772;0.00237;0.91990;(;3) 8;S;0.11003;0.00105;0.88892;(;3) 11 T 0.42267 0.00004 0.57728 ( 3) 14 I 0.03077 0.05201 0.91722 ( 3) 52 A 0.04457 0.00243 0.95300 ( 3) 56 V 0.07861 0.00031 0.92108 ( 3) 67 L 0.39947 0.00011…
ExampleDatasetResults/CladeModels/1.5/AH/CmC/ND2/R	CmC	44	12.7141	6.17853	0.06016/0.06016/0.06016	0.9418	1.00000/1.00000/1.00000	0.0582	1.63498/18.68621/25.16358	0	-8757.09	Bayes Empirical Bayes (BEB) probabilities for 3 classes (class) (amino acids refer to 1st sequence: T7MT_MnEm) 2;N;0.30199;0.00064;0.69738;(;3) 4;H;0.02182;0.28684;0.69134;(;3) 6;S;0.08137;0.01194;0.90670;(;3) 7;T;0.21478;0.00025;0.78497;(;3) 9;I;0.01284;0.05901;0.92816;(;3) 10 I 0.19571 0.00109 0.80321 ( 3) 11 T 0.03597 0.00050 0.96353 ( 3) 18 M 0.00830 0.03805 0.95364 ( 3) 27 I 0.35352 0.00012 …
ExampleDatasetResults/CladeModels/1.5/AH/CmC/ND3/R	CmC	44	13.7659	6.41808	0.00428/0.00428/0.00428	0.46544	1.00000/1.00000/1.00000	0.06255	1.63498/0.28577/0.09213	0.472	-3113.51	Bayes Empirical Bayes (BEB) probabilities for 3 classes (class) (amino acids refer to 1st sequence: T7MT_MnEm) 3;M;0.09788;0.00001;0.90212;(;3) 4;T;0.01303;0.00073;0.98624;(;3) 5;I;0.00018;0.08860;0.91122;(;3) 7;I;0.05311;0.00253;0.94436;(;3) 8;M;0.00960;0.00114;0.98926;(;3) 9;I;0.00701;0.00386;0.98913;(;3) 10 V 0.18704 0.00205 0.81090 ( 3) 13 T 0.32754 0.00013 0.67233 ( 3) 14 L 0.03934 0.00355 0…
ExampleDatasetResults/CladeModels/1.5/AH/CmC/ND4/R	CmC	44	14.4062	7.23856	0.00970/0.00970/0.00970	0.65413	1.00000/1.00000/1.00000	0	1.63498/0.16309/0.10113	0.34587	-10817.6	Bayes Empirical Bayes (BEB) probabilities for 3 classes (class) (amino acids refer to 1st sequence: T7MT_MnEm) 15 A 0.00101 0.04802 0.95096 ( 3) 25 P 0.06861 0.01007 0.92132 ( 3) 27 T 0.31063 0.02195 0.66742 ( 3) 29 T 0.00603 0.01307 0.98090 ( 3) 30 H 0.00678 0.00200 0.99122 ( 3) 32 F 0.21454 0.00100 0.78446 ( 3) 42 F 0.00221 0.00538 0.99241 ( 3) 46 M 0.20659 0.00206 0.79135 ( 3) 47 E 0.49691 0.0…
ExampleDatasetResults/CladeModels/1.5/AH/CmC/ND4L/R	CmC	44	14.7656	6.93042	0.01425/0.01425/0.01425	0.66324	1.00000/1.00000/1.00000	0	1.63498/0.17557/0.19304	0.33676	-2371.48	Bayes Empirical Bayes (BEB) probabilities for 3 classes (class) (amino acids refer to 1st sequence: T7MT_MnEm) 4;T;0.00922;0.03343;0.95735;(;3) 7;S;0.02683;0.01856;0.95460;(;3) 10 S 0.03986 0.00016 0.95998 ( 3) 13 I 0.06098 0.00034 0.93867 ( 3) 35 G 0.00239 0.03208 0.96552 ( 3) 43 L 0.23916 0.00590 0.75494 ( 3) 46 W 0.00069 0.00540 0.99391 ( 3) 54 L 0.04739 0.05923 0.89338 ( 3) 55 T 0.04396 0.013…
ExampleDatasetResults/CladeModels/1.5/AH/CmC/ND5/R	CmC	44	13.4212	7.12107	0.04047/0.04047/0.04047	0.89722	1.00000/1.00000/1.00000	0.10278	1.63498/5.73089/12.15700	0	-14216.1	Bayes Empirical Bayes (BEB) probabilities for 3 classes (class) (amino acids refer to 1st sequence: T7MT_MnEm) 3;T;0.04783;0.05706;0.89511;(;3) 4;L;0.03327;0.03659;0.93014;(;3) 9;F;0.00001;0.20495;0.79505;(;3) 12 A 0.00197 0.10213 0.89591 ( 3) 14 L 0.00003 0.18287 0.81710 ( 3) 15 M 0.00155 0.03354 0.96490 ( 3) 18 L 0.00093 0.03715 0.96193 ( 3) 21 M 0.00012 0.07896 0.92091 ( 3) 24 A 0.00000 0.3988…
ExampleDatasetResults/CladeModels/1.5/AH/CmC/TMConc2/R	CmC	44	10.2411	6.14917	0.04398/0.04398/0.04398	0.94638	1.00000/1.00000/1.00000	0.05362	1.63498/27.48633/38.08359	0	-83557.8	Bayes Empirical Bayes (BEB) probabilities for 3 classes (class) (amino acids refer to 1st sequence: T7MT_MnEm) 7;D;0.15780;0.00112;0.84108;(;3) 17 I 0.44286 0.00103 0.55611 ( 3) 21 I 0.02909 0.00026 0.97065 ( 3) 24 L 0.19443 0.00110 0.80448 ( 3) 25 L 0.34980 0.00190 0.64830 ( 3) 26 V 0.09615 0.00386 0.89999 ( 3) 28 S 0.43928 0.00026 0.56046 ( 3) 30 I 0.21011 0.00048 0.78941 ( 3) 31 F 0.02422 0.12…
ExampleDatasetResults/CladeModels/1.5/AH/M2a_rel/ATP6/R	M2a_rel	42	11.3357	6.8909	0.00934	0.62402	1	0.01454	0.18309	0.36145	-5453.18
ExampleDatasetResults/CladeModels/1.5/AH/M2a_rel/ATP8/R	M2a_rel	42	18.0326	11.808	0.00449	0.4103	1	0.10406	0.24471	0.48564	-1361.89
ExampleDatasetResults/CladeModels/1.5/AH/M2a_rel/COX1/R	M2a_rel	42	11.9385	8.07392	0.00265	0.88099	1	0.00062	0.08888	0.11839	-9550.57
ExampleDatasetResults/CladeModels/1.5/AH/M2a_rel/COX2/R	M2a_rel	42	10.2464	7.77963	0.01086	0.81571	1	0.00509	0.13635	0.17921	-4497.14
ExampleDatasetResults/CladeModels/1.5/AH/M2a_rel/COX3/R	M2a_rel	42	10.3701	6.83786	0.00377	0.79579	1	0.00367	0.13153	0.20054	-5098.73
ExampleDatasetResults/CladeModels/1.5/AH/M2a_rel/CYTB/R	M2a_rel	42	10.4471	6.34294	0.03171	0.9516	1	0.0484	24.2598	0	-8329.44
ExampleDatasetResults/CladeModels/1.5/AH/M2a_rel/ND1/R	M2a_rel	42	12.8277	6.17575	0.00774	0.63495	1	0.00185	0.12594	0.3632	-7537.5
ExampleDatasetResults/CladeModels/1.5/AH/M2a_rel/ND2/R	M2a_rel	42	12.714	6.17853	0.06016	0.9418	1	0.0582	17.6409	0	-8757.09
ExampleDatasetResults/CladeModels/1.5/AH/M2a_rel/ND3/R	M2a_rel	42	12.9652	6.03978	0.00792	0.50393	1	0.04518	0.21551	0.45088	-3122.15
ExampleDatasetResults/CladeModels/1.5/AH/M2a_rel/ND4/R	M2a_rel	42	14.0385	7.08843	0.01041	0.66136	1	0.00174	0.13944	0.3369	-10823.4
ExampleDatasetResults/CladeModels/1.5/AH/M2a_rel/ND4L/R	M2a_rel	42	14.812	6.9438	0.01393	0.65967	1	0	0.18103	0.34033	-2371.53
ExampleDatasetResults/CladeModels/1.5/AH/M2a_rel/ND5/R	M2a_rel	42	14.1149	6.84115	0.00982	0.67057	1	0.00892	0.16516	0.3205	-13979
ExampleDatasetResults/CladeModels/1.5/AH/M2a_rel/TMConc2/R	M2a_rel	42	10.2411	6.14914	0.04398	0.94638	1	0.05362	24.881	0	-83557.8
ExampleDatasetResults/CladeModels/2/AH/CmC/ATP6/R	CmC	44	10.5765	6.62167	0.06390/0.06390/0.06390	0.96244	1.00000/1.00000/1.00000	0.03756	2.17998/13.17235/7.89781	0	-5562.71	Bayes Empirical Bayes (BEB) probabilities for 3 classes (class) (amino acids refer to 1st sequence: T7MT_MnEm) 5;F;0.45062;0.00089;0.54850;(;3) 7;D;0.10978;0.03270;0.85752;(;3) 11 S 0.41659 0.00087 0.58254 ( 3) 14 M 0.36201 0.00014 0.63785 ( 3) 17 I 0.15988 0.00691 0.83321 ( 3) 21 I 0.05979 0.00194 0.93827 ( 3) 24 L 0.09218 0.00495 0.90287 ( 3) 25 L 0.14846 0.00880 0.84274 ( 3) 26 V 0.03367 0.005…
ExampleDatasetResults/CladeModels/2/AH/CmC/ATP8/R	CmC	44	17.3656	14.4673	0.05602/0.05602/0.05602	0.60756	1.00000/1.00000/1.00000	0.34869	2.17998/1.00114/6.59352	0.04375	-1382.46	Bayes Empirical Bayes (BEB) probabilities for 3 classes (class) (amino acids refer to 1st sequence: T7MT_MnEm) 7;D;0.00080;0.28930;0.70990;(;3) 11 L 0.08227 0.06267 0.85506 ( 3) 12 I 0.00761 0.19685 0.79554 ( 3) 14 S 0.00631 0.15740 0.83630 ( 3) 15 S 0.00045 0.32292 0.67663 ( 3) 19 M 0.05374 0.21366 0.73260 ( 3) 21 I 0.00053 0.47608 0.52339 ( 3) 22 V 0.22012 0.06164 0.71824 ( 3) 27 I 0.45483 0.02…
ExampleDatasetResults/CladeModels/2/AH/CmC/COX1/R	CmC	44	11.528	8.04271	0.01047/0.01047/0.01047	0.98987	1.00000/1.00000/1.00000	0.01013	2.17998/6.23104/5.24261	0	-9641.01	Bayes Empirical Bayes (BEB) probabilities for 3 classes (class) (amino acids refer to 1st sequence: T7MT_MnEm) 170 S 0.03195 0.00093 0.96712 ( 3) 259 G 0.28469 0.00385 0.71146 ( 3) 333 A 0.16210 0.00066 0.83724 ( 3) 407 T 0.05532 0.00434 0.94034 ( 3) 479 V 0.13762 0.10332 0.75906 ( 3) 483 T 0.00055 0.09021 0.90924 ( 3)
ExampleDatasetResults/CladeModels/2/AH/CmC/COX2/R	CmC	44	9.91454	7.94708	0.02722/0.02722/0.02722	0.97098	1.00000/1.00000/1.00000	0.02902	2.17998/43.06409/26.91130	0	-4543.46	Bayes Empirical Bayes (BEB) probabilities for 3 classes (class) (amino acids refer to 1st sequence: T7MT_MnEm) 44 L 0.29080 0.16147 0.54773 ( 3) 127 D 0.00325 0.03781 0.95894 ( 3) 132 H 0.34912 0.02911 0.62177 ( 3) 133 F 0.13237 0.00134 0.86629 ( 3) 165 I 0.08421 0.00500 0.91078 ( 3) 175 I 0.17606 0.00125 0.82269 ( 3) 186 I 0.00546 0.08611 0.90843 ( 3) 188 R 0.13667 0.02196 0.84136 ( 3)
ExampleDatasetResults/CladeModels/2/AH/CmC/COX3/R	CmC	44	9.88253	6.76125	0.02108/0.02108/0.02108	0.96372	1.00000/1.00000/1.00000	0.03628	2.17998/26.88902/20.65650	0	-5195.8	Bayes Empirical Bayes (BEB) probabilities for 3 classes (class) (amino acids refer to 1st sequence: T7MT_MnEm) 44 T 0.15463 0.01406 0.83131 ( 3) 122 T 0.00352 0.30802 0.68846 ( 3) 164 S 0.31919 0.09485 0.58596 ( 3) 165 L 0.20125 0.09098 0.70777 ( 3) 167 V 0.22509 0.08347 0.69144 ( 3) 175 M 0.06780 0.06812 0.86408 ( 3)
ExampleDatasetResults/CladeModels/2/AH/CmC/CYTB/R	CmC	44	10.4472	6.34295	0.03171/0.03171/0.03171	0.9516	1.00000/1.00000/1.00000	0.0484	2.17998/37.04280/32.27073	0	-8329.44	Bayes Empirical Bayes (BEB) probabilities for 3 classes (class) (amino acids refer to 1st sequence: T7MT_MnEm) 2;A;0.42519;0.00117;0.57364;(;3) 3;T;0.01121;0.01020;0.97859;(;3) 30 A 0.00571 0.15154 0.84275 ( 3) 43 I 0.29817 0.10058 0.60125 ( 3) 68 A 0.00862 0.00279 0.98859 ( 3) 119 I 0.34881 0.00006 0.65113 ( 3) 123 L 0.29972 0.00152 0.69877 ( 3) 124 V 0.04268 0.00122 0.95610 ( 3) 182 F 0.43256 0…
ExampleDatasetResults/CladeModels/2/AH/CmC/ND1/R	CmC	44	12.0666	5.99761	0.04478/0.04478/0.04478	0.97249	1.00000/1.00000/1.00000	0.02751	2.17998/30.95560/31.87363	0	-7680.85	Bayes Empirical Bayes (BEB) probabilities for 3 classes (class) (amino acids refer to 1st sequence: T7MT_MnEm) 2;K;0.04440;0.19802;0.75758;(;3) 3;T;0.00352;0.07265;0.92383;(;3) 7;M;0.07772;0.00237;0.91990;(;3) 8;S;0.11003;0.00105;0.88892;(;3) 11 T 0.42267 0.00004 0.57729 ( 3) 14 I 0.03077 0.05201 0.91722 ( 3) 52 A 0.04457 0.00243 0.95300 ( 3) 56 V 0.07861 0.00031 0.92108 ( 3) 67 L 0.39947 0.00011…
ExampleDatasetResults/CladeModels/2/AH/CmC/ND2/R	CmC	44	12.714	6.17853	0.06016/0.06016/0.06016	0.9418	1.00000/1.00000/1.00000	0.0582	2.17998/28.32853/12.02245	0	-8757.09	Bayes Empirical Bayes (BEB) probabilities for 3 classes (class) (amino acids refer to 1st sequence: T7MT_MnEm) 2;N;0.30199;0.00064;0.69738;(;3) 4;H;0.02182;0.28684;0.69134;(;3) 6;S;0.08137;0.01194;0.90670;(;3) 7;T;0.21478;0.00025;0.78496;(;3) 9;I;0.01284;0.05901;0.92816;(;3) 10 I 0.19571 0.00109 0.80320 ( 3) 11 T 0.03597 0.00050 0.96353 ( 3) 18 M 0.00830 0.03805 0.95364 ( 3) 27 I 0.35352 0.00012 …
ExampleDatasetResults/CladeModels/2/AH/CmC/ND3/R	CmC	44	12.1694	5.93184	0.08376/0.08376/0.08376	0.8823	1.00000/1.00000/1.00000	0.1177	2.17998/31.99303/24.05650	0	-3185.86	Bayes Empirical Bayes (BEB) probabilities for 3 classes (class) (amino acids refer to 1st sequence: T7MT_MnEm) 3;M;0.09064;0.00003;0.90933;(;3) 4;T;0.01029;0.00191;0.98781;(;3) 5;I;0.00011;0.33849;0.66140;(;3) 7;I;0.04487;0.00961;0.94552;(;3) 8;M;0.00671;0.00400;0.98929;(;3) 9;I;0.00665;0.01316;0.98019;(;3) 10 V 0.19180 0.00426 0.80394 ( 3) 13 T 0.21532 0.00107 0.78361 ( 3) 14 L 0.03772 0.00967 0…
ExampleDatasetResults/CladeModels/2/AH/CmC/ND4/R	CmC	44	12.585	6.73818	0.04544/0.04544/0.04544	0.95716	1.00000/1.00000/1.00000	0.04284	2.17998/10.11483/7.13645	0	-11009.6	Bayes Empirical Bayes (BEB) probabilities for 3 classes (class) (amino acids refer to 1st sequence: T7MT_MnEm) 15 A 0.00040 0.16172 0.83788 ( 3) 25 P 0.02689 0.03473 0.93838 ( 3) 27 T 0.17247 0.04726 0.78028 ( 3) 29 T 0.00579 0.03078 0.96343 ( 3) 30 H 0.00386 0.00632 0.98981 ( 3) 32 F 0.15491 0.00148 0.84360 ( 3) 42 F 0.00098 0.01747 0.98155 ( 3) 46 M 0.11260 0.00398 0.88342 ( 3) 47 E 0.30069 0.0…
ExampleDatasetResults/CladeModels/2/AH/CmC/ND4L/R	CmC	44	13.078	7.34047	0.05137/0.05137/0.05137	0.88707	1.00000/1.00000/1.00000	0.11293	2.17998/2.70870/2.79799	0	-2411.13	Bayes Empirical Bayes (BEB) probabilities for 3 classes (class) (amino acids refer to 1st sequence: T7MT_MnEm) 4;T;0.00066;0.04706;0.95229;(;3) 7;S;0.00659;0.06344;0.92996;(;3) 10 S 0.11357 0.00855 0.87789 ( 3) 13 I 0.08318 0.00950 0.90733 ( 3) 35 G 0.00104 0.14977 0.84919 ( 3) 43 L 0.08133 0.02201 0.89667 ( 3) 45 V 0.31812 0.00401 0.67787 ( 3) 46 W 0.00045 0.09476 0.90480 ( 3) 49 T 0.10841 0.009…
ExampleDatasetResults/CladeModels/2/AH/CmC/ND5/R	CmC	44	13.4282	7.12604	0.04046/0.04046/0.04046	0.89722	1.00000/1.00000/1.00000	0.10277	2.17998/7.87280/14.47826	1e-05	-14216.1	Bayes Empirical Bayes (BEB) probabilities for 3 classes (class) (amino acids refer to 1st sequence: T7MT_MnEm) 3;T;0.04812;0.05739;0.89449;(;3) 4;L;0.03322;0.03656;0.93022;(;3) 9;F;0.00001;0.20512;0.79487;(;3) 12 A 0.00196 0.10194 0.89610 ( 3) 14 L 0.00003 0.18277 0.81720 ( 3) 15 M 0.00156 0.03369 0.96475 ( 3) 18 L 0.00092 0.03712 0.96196 ( 3) 21 M 0.00012 0.07917 0.92070 ( 3) 24 A 0.00000 0.3999…
ExampleDatasetResults/CladeModels/2/AH/CmC/TMConc2/R	CmC	44	10.2412	6.14914	0.04398/0.04398/0.04398	0.94638	1.00000/1.00000/1.00000	0.05362	2.17998/36.17643/49.60660	0	-83557.8	Bayes Empirical Bayes (BEB) probabilities for 3 classes (class) (amino acids refer to 1st sequence: T7MT_MnEm) 7;D;0.15780;0.00112;0.84108;(;3) 17 I 0.44286 0.00103 0.55611 ( 3) 21 I 0.02909 0.00026 0.97065 ( 3) 24 L 0.19443 0.00110 0.80448 ( 3) 25 L 0.34980 0.00190 0.64831 ( 3) 26 V 0.09615 0.00386 0.89999 ( 3) 28 S 0.43928 0.00026 0.56046 ( 3) 30 I 0.21011 0.00048 0.78941 ( 3) 31 F 0.02422 0.12…
ExampleDatasetResults/CladeModels/2/AH/M2a_rel/ATP6/R	M2a_rel	42	11.3357	6.8909	0.00934	0.62402	1	0.01454	0.18309	0.36145	-5453.18
ExampleDatasetResults/CladeModels/2/AH/M2a_rel/ATP8/R	M2a_rel	42	18.0326	11.808	0.00449	0.4103	1	0.10406	0.24471	0.48564	-1361.89
ExampleDatasetResults/CladeModels/2/AH/M2a_rel/COX1/R	M2a_rel	42	11.528	8.04262	0.01047	0.98987	1	0.01013	22.2272	0	-9641.01
ExampleDatasetResults/CladeModels/2/AH/M2a_rel/COX2/R	M2a_rel	42	10.2464	7.77963	0.01086	0.81571	1	0.00509	0.13635	0.17921	-4497.14
ExampleDatasetResults/CladeModels/2/AH/M2a_rel/COX3/R	M2a_rel	42	9.88255	6.76131	0.02108	0.96372	1	0.03628	12.8354	0	-5195.8
ExampleDatasetResults/CladeModels/2/AH/M2a_rel/CYTB/R	M2a_rel	42	10.4471	6.34295	0.03171	0.9516	1	0.0484	16.2898	0	-8329.44
ExampleDatasetResults/CladeModels/2/AH/M2a_rel/ND1/R	M2a_rel	42	12.0666	5.99766	0.04478	0.97249	1	0.02751	35.1727	0	-7680.85
ExampleDatasetResults/CladeModels/2/AH/M2a_rel/ND2/R	M2a_rel	42	12.714	6.17851	0.06016	0.9418	1	0.0582	30.1089	0	-8757.09
ExampleDatasetResults/CladeModels/2/AH/M2a_rel/ND3/R	M2a_rel	42	12.9652	6.03978	0.00792	0.50393	1	0.04518	0.21551	0.45088	-3122.15
ExampleDatasetResults/CladeModels/2/AH/M2a_rel/ND4/R	M2a_rel	42	12.585	6.7382	0.04544	0.95716	1	0.04284	20.7708	0	-11009.6
ExampleDatasetResults/CladeModels/2/AH/M2a_rel/ND4L/R	M2a_rel	42	13.078	7.34047	0.05137	0.88707	1	0.11293	4.51222	0	-2411.13
ExampleDatasetResults/CladeModels/2/AH/M2a_rel/ND5/R	M2a_rel	42	13.4218	7.12193	0.04047	0.89723	1	0.10277	0.00315	0	-14216.1
ExampleDatasetResults/CladeModels/2/AH/M2a_rel/TMConc2/R	M2a_rel	42	10.2411	6.14915	0.04398	0.94638	1	0.05362	31.3987	0	-83557.8

## Sheet: Table S4 - imap.pl SM results
File	Model	np	Parameters	treeLength	kappa	lnl	BEBsection
ExampleDatasetResults/SiteModels/0.2/M012378/ATP6/R	M0	39	w0 = 0.07387	10.2826	6.30549	-5603.96
ExampleDatasetResults/SiteModels/0.2/M012378/ATP6/R	M1	40	w0 = 0.06390 p0 = 0.96244 w1 = 1.00000 p1 = 0.03756	10.5765	6.62167	-5562.71
ExampleDatasetResults/SiteModels/0.2/M012378/ATP6/R	M2	42	w0 = 0.06390 p0 = 0.96244 w1 = 1.00000 p1 = 0.03756 w2 = 33.40745 p2 = 0.00000	10.5765	6.62167	-5562.71
ExampleDatasetResults/SiteModels/0.2/M012378/ATP6/R	M3	43	w0 = 0.00000 p0 = 0.39935 w1 = 0.04316 p1 = 0.31172 w2 = 0.23980 p2 = 0.28892	11.2533	6.86093	-5456.36
ExampleDatasetResults/SiteModels/0.2/M012378/ATP6/R	M7	40	p = 0.31674 q = 3.28956	11.2816	6.9152	-5457.48
ExampleDatasetResults/SiteModels/0.2/M012378/ATP6/R	M8	42	p0 = 0.99011 p = 0.34544 q = 4.18634 (p1 = 0.00989) w = 1.04572	11.2866	6.95294	-5455.84	Bayes Empirical Bayes (BEB) analysis (Yang; Wong & Nielsen 2005. Mol. Biol. Evol. 22:1107-1118) Positively selected sites (*: P>95%; **: P>99%) (amino acids refer to 1st sequence: T7MT_MnEm) Pr(w>1) post mean +- SE for w 189;I;0.633;1.327;+-;0.656
ExampleDatasetResults/SiteModels/0.2/M012378/COX3/R	M0	39	w0 = 0.02734	9.75202	6.53289	-5232.68
ExampleDatasetResults/SiteModels/0.2/M012378/COX3/R	M1	40	w0 = 0.02108 p0 = 0.96372 w1 = 1.00000 p1 = 0.03628	9.88257	6.76131	-5195.8
ExampleDatasetResults/SiteModels/0.2/M012378/COX3/R	M2	42	w0 = 0.02108 p0 = 0.96372 w1 = 1.00000 p1 = 0.03628 w2 = 50.44870 p2 = 0.00000	9.88257	6.7613	-5195.8
ExampleDatasetResults/SiteModels/0.2/M012378/COX3/R	M3	43	w0 = 0.00000 p0 = 0.63660 w1 = 0.03846 p1 = 0.25226 w2 = 0.19403 p2 = 0.11114	10.5401	6.86708	-5095.93
ExampleDatasetResults/SiteModels/0.2/M012378/COX3/R	M7	40	p = 0.15170 q = 4.01106	10.6071	6.89651	-5095.07
ExampleDatasetResults/SiteModels/0.2/M012378/COX3/R	M8	42	p0 = 0.99999 p = 0.15170 q = 4.01106 (p1 = 0.00001) w = 2.72334	10.6079	6.89651	-5095.07
ExampleDatasetResults/SiteModels/0.2/M8a/ATP6/R	M8a	41	p0 = 0.98751 p = 0.30492 q = 3.63655 (p1 = 0.01249) w = 1.00000	11.2212	6.92407	-5453.16
ExampleDatasetResults/SiteModels/0.2/M8a/COX3/R	M8a	41	p0 = 0.99999 p = 0.14389 q = 3.04623 (p1 = 0.00001) w = 1.00000	10.5297	6.82958	-5097.41
ExampleDatasetResults/SiteModels/2/M012378/ATP6/R	M0	39	w0 = 0.07387	10.2826	6.30549	-5603.96
ExampleDatasetResults/SiteModels/2/M012378/ATP6/R	M1	40	w0 = 0.06390 p0 = 0.96244 w1 = 1.00000 p1 = 0.03756	10.5765	6.62167	-5562.71
ExampleDatasetResults/SiteModels/2/M012378/ATP6/R	M2	42	w0 = 0.06390 p0 = 0.96244 w1 = 1.00000 p1 = 0.03756 w2 = 33.39460 p2 = 0.00000	10.5765	6.62167	-5562.71
ExampleDatasetResults/SiteModels/2/M012378/ATP6/R	M3	43	w0 = 0.00000 p0 = 0.39935 w1 = 0.04316 p1 = 0.31172 w2 = 0.23980 p2 = 0.28892	11.2533	6.86093	-5456.36
ExampleDatasetResults/SiteModels/2/M012378/ATP6/R	M7	40	p = 0.31674 q = 3.28956	11.2816	6.9152	-5457.48
ExampleDatasetResults/SiteModels/2/M012378/ATP6/R	M8	42	p0 = 0.99011 p = 0.34544 q = 4.18633 (p1 = 0.00989) w = 1.04572	11.2866	6.95294	-5455.84	Bayes Empirical Bayes (BEB) analysis (Yang; Wong & Nielsen 2005. Mol. Biol. Evol. 22:1107-1118) Positively selected sites (*: P>95%; **: P>99%) (amino acids refer to 1st sequence: T7MT_MnEm) Pr(w>1) post mean +- SE for w 189;I;0.633;1.327;+-;0.656
ExampleDatasetResults/SiteModels/2/M012378/COX3/R	M0	39	w0 = 0.02734	9.75201	6.53288	-5232.68
ExampleDatasetResults/SiteModels/2/M012378/COX3/R	M1	40	w0 = 0.02108 p0 = 0.96372 w1 = 1.00000 p1 = 0.03628	9.88258	6.76132	-5195.8
ExampleDatasetResults/SiteModels/2/M012378/COX3/R	M2	42	w0 = 0.02108 p0 = 0.96372 w1 = 1.00000 p1 = 0.03628 w2 = 44.56059 p2 = 0.00000	9.88256	6.7613	-5195.8
ExampleDatasetResults/SiteModels/2/M012378/COX3/R	M3	43	w0 = 0.00000 p0 = 0.63660 w1 = 0.03846 p1 = 0.25226 w2 = 0.19403 p2 = 0.11114	10.5401	6.86709	-5095.93
ExampleDatasetResults/SiteModels/2/M012378/COX3/R	M7	40	p = 0.15170 q = 4.01106	10.6071	6.89651	-5095.07
ExampleDatasetResults/SiteModels/2/M012378/COX3/R	M8	42	p0 = 0.99999 p = 0.15170 q = 4.01106 (p1 = 0.00001) w = 2.80411	10.608	6.89651	-5095.07
ExampleDatasetResults/SiteModels/2/M8a/ATP6/R	M8a	41	p0 = 0.98751 p = 0.30492 q = 3.63655 (p1 = 0.01249) w = 1.00000	11.2212	6.92407	-5453.16
ExampleDatasetResults/SiteModels/2/M8a/COX3/R	M8a	41	p0 = 0.99999 p = 0.14389 q = 3.04623 (p1 = 0.00001) w = 1.00000	10.5297	6.82958	-5097.41
ExampleDatasetResults/SiteModels/5/M012378/ATP6/R	M0	39	w0 = 0.07387	10.2826	6.30549	-5603.96
ExampleDatasetResults/SiteModels/5/M012378/ATP6/R	M1	40	w0 = 0.06390 p0 = 0.96244 w1 = 1.00000 p1 = 0.03756	10.5765	6.62167	-5562.71
ExampleDatasetResults/SiteModels/5/M012378/ATP6/R	M2	42	w0 = 0.06390 p0 = 0.96244 w1 = 1.00000 p1 = 0.03756 w2 = 33.49477 p2 = 0.00000	10.5765	6.62167	-5562.71
ExampleDatasetResults/SiteModels/5/M012378/ATP6/R	M3	43	w0 = 0.00000 p0 = 0.39935 w1 = 0.04316 p1 = 0.31172 w2 = 0.23980 p2 = 0.28892	11.2533	6.86093	-5456.36
ExampleDatasetResults/SiteModels/5/M012378/ATP6/R	M7	40	p = 0.31674 q = 3.28956	11.2816	6.9152	-5457.48
ExampleDatasetResults/SiteModels/5/M012378/ATP6/R	M8	42	p0 = 0.99011 p = 0.34544 q = 4.18633 (p1 = 0.00989) w = 1.04572	11.2866	6.95294	-5455.84	Bayes Empirical Bayes (BEB) analysis (Yang; Wong & Nielsen 2005. Mol. Biol. Evol. 22:1107-1118) Positively selected sites (*: P>95%; **: P>99%) (amino acids refer to 1st sequence: T7MT_MnEm) Pr(w>1) post mean +- SE for w 189;I;0.633;1.327;+-;0.656
ExampleDatasetResults/SiteModels/5/M012378/COX3/R	M0	39	w0 = 0.02734	9.75202	6.53289	-5232.68
ExampleDatasetResults/SiteModels/5/M012378/COX3/R	M1	40	w0 = 0.02108 p0 = 0.96372 w1 = 1.00000 p1 = 0.03628	9.88257	6.76131	-5195.8
ExampleDatasetResults/SiteModels/5/M012378/COX3/R	M2	42	w0 = 0.02108 p0 = 0.96372 w1 = 1.00000 p1 = 0.03628 w2 = 12.55743 p2 = 0.00000	9.88257	6.76132	-5195.8
ExampleDatasetResults/SiteModels/5/M012378/COX3/R	M3	43	w0 = 0.00257 p0 = 0.75902 w1 = 0.08260 p1 = 0.18697 w2 = 0.26075 p2 = 0.05402	10.6417	6.91578	-5094.41
ExampleDatasetResults/SiteModels/5/M012378/COX3/R	M7	40	p = 0.15170 q = 4.01106	10.6071	6.89651	-5095.07
ExampleDatasetResults/SiteModels/5/M012378/COX3/R	M8	42	p0 = 0.99999 p = 0.15170 q = 4.01106 (p1 = 0.00001) w = 3.04947	10.608	6.89651	-5095.07
ExampleDatasetResults/SiteModels/5/M8a/ATP6/R	M8a	41	p0 = 0.98751 p = 0.30492 q = 3.63655 (p1 = 0.01249) w = 1.00000	11.2212	6.92407	-5453.16
ExampleDatasetResults/SiteModels/5/M8a/COX3/R	M8a	41	p0 = 0.99999 p = 0.14389 q = 3.04623 (p1 = 0.00001) w = 1.00000	10.5297	6.82958	-5097.41
